# Supplementary material for: Causal inference of inflammatory proteins in infertility: a Mendelian randomization study
Source: Front Endocrinol (Lausanne). 2025 Feb 25;16:1448530. doi: 10.3389/fendo.2025.1448530 (PMC11893426; doi:10.3389/fendo.2025.1448530)
Supplement: Supplementary file 1 [file Table1.xlsx]

## Sheet: Table List
Supplementary Table 1 Genetic instruments for MR analysis
Supplementary Table 2 MR analysis Results of irculating inflammatory proteins and infertility
Supplementary Table 3 Bidirectional MR analysis Results of positive irculating inflammatory proteins and infertility
Supplementary Table 4 Mediation analysis of CXCL6 and male infertility through 1400 plasma metabolites
Supplementary Table 5 Bidirectional MR analysis Results of potential plasma metabolites mediators and CXCL6
Supplementary Table 6 PheWAS Control SNPs
Supplementary Table 7 PheWAS analysis
Supplementary Table 8 Phenotype scanning analysis
Supplementary Table 9 MR analysis Results of CXCL6 and phenotype scanning related diseases
Supplementary Table 10 PPI network of potential CIPs in infertility

## Sheet: Table S1
Genetic instruments for MR analysis between circulating inflammatory proteins and male infertility														Genetic instruments for MR analysis between circulating inflammatory proteins and female infertility
exposure	SNP	effect_allele	other_allele	beta	eaf	chr	pos	se	pval	samplesize	R2	F		exposure	SNP	effect_allele	other_allele	beta	eaf	chr	pos	se	pval	samplesize	R2	F
Adenosine Deaminase levels	rs62319742	A	G	-0.1228	0.055	20	124581262	0.0257	1.77e-06	14730	0.00156755	23.1231		Adenosine Deaminase levels	rs112351694	C	G	0.8874	0.0514	20	43250424	0.0253	1.62e-269	14729	0.0767918	1224.98
Adenosine Deaminase levels	rs7793526	A	G	-0.0592	0.3435	4	22805608	0.0122	1.22e-06	14732	0.00158065	23.3198		Adenosine Deaminase levels	rs62319742	A	G	-0.1228	0.055	4	124581262	0.0257	1.77e-06	14730	0.00156755	23.1231
Adenosine Deaminase levels	rs73617409	A	G	-0.1313	0.2474	20	43300800	0.0164	1.18e-15	12404	0.00641983	80.1331		Adenosine Deaminase levels	rs73617409	A	G	-0.1313	0.2474	20	43300800	0.0164	1.18e-15	12404	0.00641983	80.1331
Adenosine Deaminase levels	rs80212763	T	C	0.9687	0.0189	7	43223930	0.0448	1.1e-103	14249	0.0348004	513.677		Adenosine Deaminase levels	rs7793526	A	G	-0.0592	0.3435	7	22805608	0.0122	1.22e-06	14732	0.00158065	23.3198
Adenosine Deaminase levels	rs112351694	C	G	0.8874	0.0514	20	43250424	0.0253	1.62e-269	14729	0.0767918	1224.98		Adenosine Deaminase levels	rs80212763	T	C	0.9687	0.0189	20	43223930	0.0448	1.1e-103	14249	0.0348004	513.677
Artemin levels	rs12699544	A	G	0.0803	0.1536	1	13780997	0.0181	9.14e-06	11777	0.00167659	19.7751		Artemin levels	rs10799609	T	C	-0.1321	0.0561	1	20418323	0.0293	6.53e-06	11778	0.0018481	21.8035
Artemin levels	rs138311590	A	G	-0.0811	0.84	16	4424044	0.0176	4.07e-06	11758	0.00176795	20.8209		Artemin levels	rs114907684	T	C	-0.3648	0.9881	16	81582982	0.0818	8.21e-06	8283	0.00312959	25.9975
Artemin levels	rs4740350	A	G	0.0877	0.1326	6	133454106	0.0194	6.17e-06	11778	0.00176926	20.8718		Artemin levels	rs118087756	A	G	-0.4237	0.0108	6	94484664	0.094	6.56e-06	8024	0.00383579	30.8892
Artemin levels	rs3003450	T	G	0.0632	0.6627	12	17628383	0.0137	3.97e-06	11762	0.00178565	21.0369		Artemin levels	rs118115625	T	C	0.1703	0.0344	12	81724190	0.0362	2.55e-06	11778	0.0019267	22.7327
Artemin levels	rs4561132	A	G	-0.0716	0.2386	7	97678022	0.0159	6.7e-06	11329	0.00186268	21.138		Artemin levels	rs12699544	A	G	0.0803	0.1536	7	13780997	0.0181	9.14e-06	11777	0.00167659	19.7751
Artemin levels	rs1370215	T	C	-0.07	0.7417	9	54688939	0.0153	4.76e-06	11330	0.00187749	21.3083		Artemin levels	rs1329733	A	G	-0.0674	0.5323	9	92208227	0.0136	7.2e-07	11330	0.0022619	25.6809
Artemin levels	rs59142746	A	G	-0.1495	0.0532	1	93510228	0.0335	8.09e-06	9453	0.00225155	21.3275		Artemin levels	rs13303278	A	C	-0.0664	0.5539	1	921716	0.0144	4.01e-06	10265	0.00217886	22.4105
Artemin levels	rs10799609	T	C	-0.1321	0.0561	18	20418323	0.0293	6.53e-06	11778	0.0018481	21.8035		Artemin levels	rs1370215	T	C	-0.07	0.7417	18	54688939	0.0153	4.76e-06	11330	0.00187749	21.3083
Artemin levels	rs17491469	A	G	-0.0897	0.1327	4	189164574	0.0197	5.28e-06	11777	0.00185206	21.8485		Artemin levels	rs138311590	A	G	-0.0811	0.84	4	4424044	0.0176	4.07e-06	11758	0.00176795	20.8209
Artemin levels	rs17340161	A	G	-0.0873	0.8494	8	103466564	0.0189	3.86e-06	11330	0.00194983	22.1308		Artemin levels	rs141429639	A	G	-0.293	0.0147	8	53903686	0.0644	5.37e-06	11330	0.00248686	28.2414
Artemin levels	rs9496445	T	C	0.0853	0.1545	2	143047898	0.0181	2.44e-06	11768	0.00190095	22.4091		Artemin levels	rs141625055	A	G	0.1852	0.0327	2	142183922	0.0418	9.4e-06	11765	0.00216981	25.5789
Artemin levels	rs13303278	A	C	-0.0664	0.5539	9	921716	0.0144	4.01e-06	10265	0.00217886	22.4105		Artemin levels	rs142585779	T	C	0.2119	0.038	9	140239588	0.0435	1.11e-06	10266	0.00328285	33.8061
Artemin levels	rs118115625	T	C	0.1703	0.0344	7	81724190	0.0362	2.55e-06	11778	0.0019267	22.7327		Artemin levels	rs142970662	A	G	0.311	0.0191	7	106961661	0.0639	1.13e-06	9834	0.00362417	35.7625
Artemin levels	rs77502336	C	G	0.0679	0.318	5	123394636	0.0141	1.47e-06	11775	0.00199977	23.5905		Artemin levels	rs17340161	A	G	-0.0873	0.8494	5	103466564	0.0189	3.86e-06	11330	0.00194983	22.1308
Artemin levels	rs55885546	A	G	-0.2047	0.0245	3	19493177	0.044	3.28e-06	11778	0.0020029	23.6335		Artemin levels	rs17491469	A	G	-0.0897	0.1327	3	189164574	0.0197	5.28e-06	11777	0.00185206	21.8485
Artemin levels	rs9684768	C	G	0.0692	0.626	1	156930775	0.014	7.7e-07	11330	0.00224227	25.4575		Artemin levels	rs3003450	T	G	0.0632	0.6627	1	17628383	0.0137	3.97e-06	11762	0.00178565	21.0369
Artemin levels	rs141625055	A	G	0.1852	0.0327	10	142183922	0.0418	9.4e-06	11765	0.00216981	25.5789		Artemin levels	rs4561132	A	G	-0.0716	0.2386	10	97678022	0.0159	6.7e-06	11329	0.00186268	21.138
Artemin levels	rs1329733	A	G	-0.0674	0.5323	9	92208227	0.0136	7.2e-07	11330	0.0022619	25.6809		Artemin levels	rs4740350	A	G	0.0877	0.1326	9	133454106	0.0194	6.17e-06	11778	0.00176926	20.8718
Artemin levels	rs62277657	A	G	0.0833	0.1972	8	111720183	0.0166	5.22e-07	11777	0.00219702	25.9269		Artemin levels	rs55885546	A	G	-0.2047	0.0245	8	19493177	0.044	3.28e-06	11778	0.0020029	23.6335
Artemin levels	rs114907684	T	C	-0.3648	0.9881	3	81582982	0.0818	8.21e-06	8283	0.00312959	25.9975		Artemin levels	rs59142746	A	G	-0.1495	0.0532	3	93510228	0.0335	8.09e-06	9453	0.00225155	21.3275
Artemin levels	rs6509909	C	G	-0.0881	0.8122	3	55422034	0.0176	5.57e-07	11330	0.00236777	26.8858		Artemin levels	rs62277657	A	G	0.0833	0.1972	3	111720183	0.0166	5.22e-07	11777	0.00219702	25.9269
Artemin levels	rs76672219	A	C	-0.3226	0.9882	19	225057589	0.0682	2.24e-06	11291	0.00242709	27.4661		Artemin levels	rs6509909	C	G	-0.0881	0.8122	19	55422034	0.0176	5.57e-07	11330	0.00236777	26.8858
Artemin levels	rs79664530	C	G	-0.3211	0.0125	8	197189391	0.0718	7.74e-06	10843	0.00254541	27.6652		Artemin levels	rs74383279	C	G	-0.1899	0.9634	8	112086697	0.0421	6.46e-06	11761	0.00254312	29.9808
Artemin levels	rs79259958	T	C	-0.3099	0.0147	1	40380879	0.0697	8.74e-06	9945	0.00278201	27.7387		Artemin levels	rs76672219	A	C	-0.3226	0.9882	1	225057589	0.0682	2.24e-06	11291	0.00242709	27.4661
Artemin levels	rs9941952	T	C	0.0765	0.7151	11	25646493	0.0167	4.63e-06	11774	0.00238458	28.1384		Artemin levels	rs77502336	C	G	0.0679	0.318	11	123394636	0.0141	1.47e-06	11775	0.00199977	23.5905
Artemin levels	rs141429639	A	G	-0.293	0.0147	4	53903686	0.0644	5.37e-06	11330	0.00248686	28.2414		Artemin levels	rs79259958	T	C	-0.3099	0.0147	4	40380879	0.0697	8.74e-06	9945	0.00278201	27.7387
Artemin levels	rs74383279	C	G	-0.1899	0.9634	1	112086697	0.0421	6.46e-06	11761	0.00254312	29.9808		Artemin levels	rs79664530	C	G	-0.3211	0.0125	1	197189391	0.0718	7.74e-06	10843	0.00254541	27.6652
Artemin levels	rs118087756	A	G	-0.4237	0.0108	6	94484664	0.094	6.56e-06	8024	0.00383579	30.8892		Artemin levels	rs9496445	T	C	0.0853	0.1545	6	143047898	0.0181	2.44e-06	11768	0.00190095	22.4091
Artemin levels	rs142585779	T	C	0.2119	0.038	4	140239588	0.0435	1.11e-06	10266	0.00328285	33.8061		Artemin levels	rs9684768	C	G	0.0692	0.626	4	156930775	0.014	7.7e-07	11330	0.00224227	25.4575
Artemin levels	rs142970662	A	G	0.311	0.0191	22	106961661	0.0639	1.13e-06	9834	0.00362417	35.7625		Artemin levels	rs9941952	T	C	0.0765	0.7151	22	25646493	0.0167	4.63e-06	11774	0.00238458	28.1384
Axin-1 levels	rs10860902	C	G	0.0659	0.7403	12	103075047	0.0149	9.74e-06	11778	0.00166986	19.6972		Axin-1 levels	rs10860902	C	G	0.0659	0.7403	12	103075047	0.0149	9.74e-06	11778	0.00166986	19.6972
Axin-1 levels	rs9962377	T	C	-0.0843	0.1481	10	70105531	0.0186	5.84e-06	11793	0.0017932	21.1816		Axin-1 levels	rs11202576	A	G	-0.0767	0.7946	10	89584284	0.0172	8.22e-06	11345	0.0019203	21.8239
Axin-1 levels	rs113946880	T	C	0.1331	0.0539	11	134706712	0.0293	5.55e-06	11792	0.00180681	21.3408		Axin-1 levels	rs113946880	T	C	0.1331	0.0539	11	134706712	0.0293	5.55e-06	11792	0.00180681	21.3408
Axin-1 levels	rs72984228	A	G	-0.1557	0.9611	5	101331132	0.035	8.64e-06	11792	0.0018127	21.4105		Axin-1 levels	rs115455827	A	G	0.1447	0.9489	5	78787853	0.0305	2.09e-06	11792	0.00203053	23.9886
Axin-1 levels	rs11202576	A	G	-0.0767	0.7946	6	89584284	0.0172	8.22e-06	11345	0.0019203	21.8239		Axin-1 levels	rs117097664	A	C	0.2444	0.0197	6	151334530	0.0522	2.84e-06	11345	0.00230705	26.2294
Axin-1 levels	rs2712427	A	G	0.0626	0.4935	18	128431622	0.0134	2.99e-06	11345	0.00195905	22.2651		Axin-1 levels	rs148317708	A	G	-0.212	0.0295	18	50513818	0.042	4.47e-07	10919	0.00257347	28.1671
Axin-1 levels	rs428324	T	C	0.0692	0.6047	8	77253338	0.0148	2.93e-06	10281	0.00228933	23.5861		Axin-1 levels	rs2470622	A	G	-0.1229	0.9127	8	102489704	0.0242	3.8e-07	11345	0.002407	27.3685
Axin-1 levels	rs115455827	A	G	0.1447	0.9489	7	78787853	0.0305	2.09e-06	11792	0.00203053	23.9886		Axin-1 levels	rs2691530	T	C	-0.067	0.5969	7	77960243	0.0133	4.71e-07	11793	0.0021602	25.5261
Axin-1 levels	rs7171268	T	C	0.1554	0.9514	3	81221771	0.0329	2.32e-06	11345	0.00223322	25.3881		Axin-1 levels	rs2712427	A	G	0.0626	0.4935	3	128431622	0.0134	2.99e-06	11345	0.00195905	22.2651
Axin-1 levels	rs2691530	T	C	-0.067	0.5969	18	77960243	0.0133	4.71e-07	11793	0.0021602	25.5261		Axin-1 levels	rs428324	T	C	0.0692	0.6047	18	77253338	0.0148	2.93e-06	10281	0.00228933	23.5861
Axin-1 levels	rs117097664	A	C	0.2444	0.0197	15	151334530	0.0522	2.84e-06	11345	0.00230705	26.2294		Axin-1 levels	rs7171268	T	C	0.1554	0.9514	15	81221771	0.0329	2.32e-06	11345	0.00223322	25.3881
Axin-1 levels	rs2470622	A	G	-0.1229	0.9127	11	102489704	0.0242	3.8e-07	11345	0.002407	27.3685		Axin-1 levels	rs72984228	A	G	-0.1557	0.9611	11	101331132	0.035	8.64e-06	11792	0.0018127	21.4105
Axin-1 levels	rs148317708	A	G	-0.212	0.0295	18	50513818	0.042	4.47e-07	10919	0.00257347	28.1671		Axin-1 levels	rs9962377	T	C	-0.0843	0.1481	18	70105531	0.0186	5.84e-06	11793	0.0017932	21.1816
beta-nerve growth factor levels	rs7149605	A	G	0.0862	0.0949	11	94854041	0.0195	9.85e-06	14731	0.00127646	18.825		beta-nerve growth factor levels	rs11025264	T	C	0.1739	0.9748	11	19837758	0.0384	5.94e-06	14743	0.00148575	21.934
beta-nerve growth factor levels	rs72673086	A	G	0.0584	0.3152	19	96824143	0.0126	3.57e-06	12858	0.00147233	18.9562		beta-nerve growth factor levels	rs117164089	T	C	-0.271	0.014	19	43780396	0.0565	1.61e-06	13421	0.00202756	27.2631
beta-nerve growth factor levels	rs73782207	A	G	0.0925	0.0825	5	150452471	0.0205	6.42e-06	14734	0.00129531	19.1072		beta-nerve growth factor levels	rs12188775	T	G	0.1213	0.9435	5	132971762	0.0247	9.06e-07	14737	0.00156871	23.1512
beta-nerve growth factor levels	rs9479501	T	G	0.0629	0.2135	10	153400418	0.0137	4.41e-06	14729	0.0013287	19.5938		beta-nerve growth factor levels	rs12259196	A	G	-0.075	0.1928	10	89839430	0.0148	4.03e-07	13244	0.00175082	23.225
beta-nerve growth factor levels	rs397081	T	C	0.1203	0.9514	7	32192617	0.0262	4.4e-06	14743	0.00133832	19.7546		beta-nerve growth factor levels	rs12533747	A	G	0.1389	0.0802	7	30944899	0.0276	4.84e-07	14295	0.00284644	40.8003
beta-nerve growth factor levels	rs4017	T	C	-0.1187	0.9491	7	164064099	0.0258	4.21e-06	14742	0.00136132	20.0933		beta-nerve growth factor levels	rs12539643	C	G	0.1867	0.966	7	151019021	0.0408	4.74e-06	11344	0.00228968	26.0291
beta-nerve growth factor levels	rs78167655	T	C	-0.1646	0.0262	22	119266088	0.0365	6.5e-06	14743	0.00138249	20.4074		beta-nerve growth factor levels	rs13058191	C	G	-0.2164	0.0256	22	49775973	0.0467	3.59e-06	14295	0.00233626	33.4704
beta-nerve growth factor levels	rs17647697	A	C	-0.1617	0.9727	16	130302087	0.0352	4.35e-06	14741	0.00138865	20.4957		beta-nerve growth factor levels	rs140072192	A	G	0.2773	0.0196	16	3327943	0.0602	4.1e-06	11925	0.00295522	35.3395
beta-nerve growth factor levels	rs4087847	T	G	-0.1546	0.0301	17	2455418	0.0343	6.57e-06	14743	0.00139554	20.6004		beta-nerve growth factor levels	rs140882208	T	C	-0.1722	0.0258	17	47365286	0.0388	9.07e-06	14731	0.00149061	21.988
beta-nerve growth factor levels	rs77493302	T	C	0.0853	0.8904	21	838092	0.0185	4.01e-06	14743	0.00142012	20.9637		beta-nerve growth factor levels	rs148834134	T	C	0.2541	0.0235	21	43942626	0.0556	4.87e-06	13421	0.00296333	39.8831
beta-nerve growth factor levels	rs2237172	A	G	0.0619	0.7375	7	16601587	0.0136	5.33e-06	14295	0.00148355	21.2359		beta-nerve growth factor levels	rs17647697	A	C	-0.1617	0.9727	7	130302087	0.0352	4.35e-06	14741	0.00138865	20.4957
beta-nerve growth factor levels	rs9599159	T	C	-0.175	0.9756	4	67428046	0.0387	6.13e-06	14730	0.00145803	21.5053		beta-nerve growth factor levels	rs17689534	A	G	0.2208	0.0229	4	166807640	0.0462	1.76e-06	13421	0.00218174	29.3408
beta-nerve growth factor levels	rs34559191	T	C	0.0607	0.3088	11	16434937	0.0124	9.82e-07	13675	0.00157285	21.5395		beta-nerve growth factor levels	rs183185212	A	C	-0.2977	0.9883	11	9434918	0.0657	5.86e-06	13808	0.00204957	28.3544
beta-nerve growth factor levels	rs11025264	T	C	0.1739	0.9748	8	19837758	0.0384	5.94e-06	14743	0.00148575	21.934		beta-nerve growth factor levels	rs1878359	A	G	0.0626	0.719	8	122948812	0.0126	6.76e-07	14740	0.00158348	23.3744
beta-nerve growth factor levels	rs140882208	T	C	-0.1722	0.0258	6	47365286	0.0388	9.07e-06	14731	0.00149061	21.988		beta-nerve growth factor levels	rs2237172	A	G	0.0619	0.7375	6	16601587	0.0136	5.33e-06	14295	0.00148355	21.2359
beta-nerve growth factor levels	rs62494116	T	C	0.0578	0.6636	9	13332042	0.0117	7.81e-07	14729	0.00149159	21.9994		beta-nerve growth factor levels	rs3128517	T	C	-0.0775	0.4965	9	90362040	0.0118	5.11e-11	14295	0.00300298	43.0508
beta-nerve growth factor levels	rs12188775	T	G	0.1213	0.9435	19	132971762	0.0247	9.06e-07	14737	0.00156871	23.1512		beta-nerve growth factor levels	rs34559191	T	C	0.0607	0.3088	19	16434937	0.0124	9.82e-07	13675	0.00157285	21.5395
beta-nerve growth factor levels	rs12259196	A	G	-0.075	0.1928	6	89839430	0.0148	4.03e-07	13244	0.00175082	23.225		beta-nerve growth factor levels	rs397081	T	C	0.1203	0.9514	6	32192617	0.0262	4.4e-06	14743	0.00133832	19.7546
beta-nerve growth factor levels	rs1878359	A	G	0.0626	0.719	4	122948812	0.0126	6.76e-07	14740	0.00158348	23.3744		beta-nerve growth factor levels	rs4017	T	C	-0.1187	0.9491	4	164064099	0.0258	4.21e-06	14742	0.00136132	20.0933
beta-nerve growth factor levels	rs74639669	A	T	-0.1748	0.0281	18	5679360	0.0386	5.94e-06	14733	0.00166894	24.6263		beta-nerve growth factor levels	rs4087847	T	G	-0.1546	0.0301	18	2455418	0.0343	6.57e-06	14743	0.00139554	20.6004
beta-nerve growth factor levels	rs4980184	T	C	0.2352	0.9836	10	125058869	0.0521	6.35e-06	14295	0.00178471	25.5544		beta-nerve growth factor levels	rs4980184	T	C	0.2352	0.9836	10	125058869	0.0521	6.35e-06	14295	0.00178471	25.5544
beta-nerve growth factor levels	rs12539643	C	G	0.1867	0.966	18	151019021	0.0408	4.74e-06	11344	0.00228968	26.0291		beta-nerve growth factor levels	rs62092633	T	C	-0.1249	0.1005	18	55441626	0.0259	1.42e-06	11344	0.00282047	32.0803
beta-nerve growth factor levels	rs117164089	T	C	-0.271	0.014	8	43780396	0.0565	1.61e-06	13421	0.00202756	27.2631		beta-nerve growth factor levels	rs62494116	T	C	0.0578	0.6636	8	13332042	0.0117	7.81e-07	14729	0.00149159	21.9994
beta-nerve growth factor levels	rs183185212	A	C	-0.2977	0.9883	1	9434918	0.0657	5.86e-06	13808	0.00204957	28.3544		beta-nerve growth factor levels	rs6328	A	C	-0.0797	0.3498	1	115829943	0.0122	6.46e-11	13224	0.00288944	38.3149
beta-nerve growth factor levels	rs17689534	A	G	0.2208	0.0229	14	166807640	0.0462	1.76e-06	13421	0.00218174	29.3408		beta-nerve growth factor levels	rs7149605	A	G	0.0862	0.0949	14	94854041	0.0195	9.85e-06	14731	0.00127646	18.825
beta-nerve growth factor levels	rs62092633	T	C	-0.1249	0.1005	4	55441626	0.0259	1.42e-06	11344	0.00282047	32.0803		beta-nerve growth factor levels	rs72673086	A	G	0.0584	0.3152	4	96824143	0.0126	3.57e-06	12858	0.00147233	18.9562
beta-nerve growth factor levels	rs13058191	C	G	-0.2164	0.0256	6	49775973	0.0467	3.59e-06	14295	0.00233626	33.4704		beta-nerve growth factor levels	rs73782207	A	G	0.0925	0.0825	6	150452471	0.0205	6.42e-06	14734	0.00129531	19.1072
beta-nerve growth factor levels	rs140072192	A	G	0.2773	0.0196	18	3327943	0.0602	4.1e-06	11925	0.00295522	35.3395		beta-nerve growth factor levels	rs74639669	A	T	-0.1748	0.0281	18	5679360	0.0386	5.94e-06	14733	0.00166894	24.6263
beta-nerve growth factor levels	rs6328	A	C	-0.0797	0.3498	6	115829943	0.0122	6.46e-11	13224	0.00288944	38.3149		beta-nerve growth factor levels	rs77493302	T	C	0.0853	0.8904	6	838092	0.0185	4.01e-06	14743	0.00142012	20.9637
beta-nerve growth factor levels	rs148834134	T	C	0.2541	0.0235	4	43942626	0.0556	4.87e-06	13421	0.00296333	39.8831		beta-nerve growth factor levels	rs78167655	T	C	-0.1646	0.0262	4	119266088	0.0365	6.5e-06	14743	0.00138249	20.4074
beta-nerve growth factor levels	rs12533747	A	G	0.1389	0.0802	6	30944899	0.0276	4.84e-07	14295	0.00284644	40.8003		beta-nerve growth factor levels	rs9479501	T	G	0.0629	0.2135	6	153400418	0.0137	4.41e-06	14729	0.0013287	19.5938
beta-nerve growth factor levels	rs3128517	T	C	-0.0775	0.4965	13	90362040	0.0118	5.11e-11	14295	0.00300298	43.0508		beta-nerve growth factor levels	rs9599159	T	C	-0.175	0.9756	13	67428046	0.0387	6.13e-06	14730	0.00145803	21.5053
Caspase 8 levels	rs11216018	A	G	-0.0539	0.3708	4	98455719	0.0121	8.41e-06	14296	0.00135561	19.4034		Caspase 8 levels	rs10024203	A	C	0.0922	0.094	4	5786594	0.0203	5.58e-06	14735	0.00144793	21.3633
Caspase 8 levels	rs7146962	T	C	-0.0613	0.7483	12	54145317	0.0135	5.61e-06	14295	0.0014155	20.2604		Caspase 8 levels	rs1032417	C	G	-0.0858	0.1545	12	62645486	0.0165	1.99e-07	14296	0.0019233	27.5446
Caspase 8 levels	rs13188908	T	C	0.0668	0.1902	6	179923576	0.015	8.45e-06	14736	0.00137458	20.281		Caspase 8 levels	rs1034059	A	G	0.0681	0.6981	6	158193698	0.0145	2.65e-06	14296	0.00195481	27.9968
Caspase 8 levels	rs7418913	A	G	-0.0614	0.2714	8	203643268	0.0138	8.62e-06	14296	0.00149096	21.3436		Caspase 8 levels	rs111764025	C	G	0.1095	0.9304	8	5557775	0.0238	4.21e-06	14731	0.00155288	22.9079
Caspase 8 levels	rs10024203	A	C	0.0922	0.094	11	5786594	0.0203	5.58e-06	14735	0.00144793	21.3633		Caspase 8 levels	rs11216018	A	G	-0.0539	0.3708	11	98455719	0.0121	8.41e-06	14296	0.00135561	19.4034
Caspase 8 levels	rs1467702	A	G	-0.0962	0.0863	2	129961901	0.0215	7.66e-06	14743	0.00145947	21.5455		Caspase 8 levels	rs11695193	A	T	-0.0806	0.1582	2	231090015	0.0162	6.51e-07	14743	0.00173028	25.5502
Caspase 8 levels	rs56097553	A	G	0.1384	0.0405	3	82467039	0.0312	9.17e-06	14744	0.00148868	21.9789		Caspase 8 levels	rs11709039	T	C	0.0781	0.856	3	152332673	0.0168	3.34e-06	14743	0.00150372	22.1998
Caspase 8 levels	rs11709039	T	C	0.0781	0.856	1	152332673	0.0168	3.34e-06	14743	0.00150372	22.1998		Caspase 8 levels	rs12073499	A	C	-0.0812	0.8466	1	157270515	0.0167	1.16e-06	14295	0.00171256	24.5196
Caspase 8 levels	rs78449258	A	G	-0.2001	0.9804	5	22742536	0.0428	2.94e-06	14744	0.0015388	22.72		Caspase 8 levels	rs13188908	T	C	0.0668	0.1902	5	179923576	0.015	8.45e-06	14736	0.00137458	20.281
Caspase 8 levels	rs111764025	C	G	0.1095	0.9304	20	5557775	0.0238	4.21e-06	14731	0.00155288	22.9079		Caspase 8 levels	rs137887001	C	G	0.2318	0.9827	20	44566861	0.0486	1.85e-06	14296	0.00182694	26.1621
Caspase 8 levels	rs2411067	A	G	-0.0706	0.685	11	75033876	0.0157	6.9e-06	11345	0.002151	24.4514		Caspase 8 levels	rs140844269	C	G	-0.3615	0.0099	11	63817395	0.0776	3.19e-06	12330	0.00256189	31.6641
Caspase 8 levels	rs12073499	A	C	-0.0812	0.8466	10	157270515	0.0167	1.16e-06	14295	0.00171256	24.5196		Caspase 8 levels	rs1467702	A	G	-0.0962	0.0863	10	129961901	0.0215	7.66e-06	14743	0.00145947	21.5455
Caspase 8 levels	rs7287303	T	C	0.0985	0.1249	5	48714112	0.0222	9.12e-06	11791	0.00212091	25.0566		Caspase 8 levels	rs148608719	A	G	0.3474	0.0145	5	180339648	0.0683	3.65e-07	12745	0.00344917	44.1049
Caspase 8 levels	rs11695193	A	T	-0.0806	0.1582	17	231090015	0.0162	6.51e-07	14743	0.00173028	25.5502		Caspase 8 levels	rs2411067	A	G	-0.0706	0.685	17	75033876	0.0157	6.9e-06	11345	0.002151	24.4514
Caspase 8 levels	rs137887001	C	G	0.2318	0.9827	1	44566861	0.0486	1.85e-06	14296	0.00182694	26.1621		Caspase 8 levels	rs34154371	T	C	-0.2016	0.9714	1	2338015	0.0422	1.78e-06	13232	0.00225827	29.9445
Caspase 8 levels	rs73306603	T	C	0.2044	0.978	12	84027526	0.0412	7.01e-07	14741	0.00179785	26.5462		Caspase 8 levels	rs56097553	A	G	0.1384	0.0405	12	82467039	0.0312	9.17e-06	14744	0.00148868	21.9789
Caspase 8 levels	rs1032417	C	G	-0.0858	0.1545	2	62645486	0.0165	1.99e-07	14296	0.0019233	27.5446		Caspase 8 levels	rs56328050	C	G	-0.1987	0.8696	2	202164805	0.0173	1.56e-30	14743	0.00895412	133.185
Caspase 8 levels	rs1034059	A	G	0.0681	0.6981	14	158193698	0.0145	2.65e-06	14296	0.00195481	27.9968		Caspase 8 levels	rs7146962	T	C	-0.0613	0.7483	14	54145317	0.0135	5.61e-06	14295	0.0014155	20.2604
Caspase 8 levels	rs34154371	T	C	-0.2016	0.9714	22	2338015	0.0422	1.78e-06	13232	0.00225827	29.9445		Caspase 8 levels	rs7287303	T	C	0.0985	0.1249	22	48714112	0.0222	9.12e-06	11791	0.00212091	25.0566
Caspase 8 levels	rs140844269	C	G	-0.3615	0.0099	10	63817395	0.0776	3.19e-06	12330	0.00256189	31.6641		Caspase 8 levels	rs73306603	T	C	0.2044	0.978	10	84027526	0.0412	7.01e-07	14741	0.00179785	26.5462
Caspase 8 levels	rs148608719	A	G	0.3474	0.0145	1	180339648	0.0683	3.65e-07	12745	0.00344917	44.1049		Caspase 8 levels	rs7418913	A	G	-0.0614	0.2714	1	203643268	0.0138	8.62e-06	14296	0.00149096	21.3436
Caspase 8 levels	rs56328050	C	G	-0.1987	0.8696	9	202164805	0.0173	1.56e-30	14743	0.00895412	133.185		Caspase 8 levels	rs78449258	A	G	-0.2001	0.9804	9	22742536	0.0428	2.94e-06	14744	0.0015388	22.72
C-C motif chemokine 19 levels	rs2070746	T	G	-0.0575	0.307	7	52249702	0.0128	7.05e-06	14288	0.00140682	20.1261		C-C motif chemokine 19 levels	rs10242459	A	G	0.0729	0.8219	7	3911280	0.0154	2.2e-06	14729	0.00155585	22.9487
C-C motif chemokine 19 levels	rs11174279	A	T	-0.0694	0.1741	2	62401393	0.0156	8.64e-06	14730	0.00138508	20.4278		C-C motif chemokine 19 levels	rs10496135	C	G	0.1856	0.9689	2	66640363	0.0384	1.34e-06	14288	0.00207599	29.7193
C-C motif chemokine 19 levels	rs13212719	A	G	0.0671	0.8005	14	133835436	0.015	7.7e-06	14288	0.00143807	20.5738		C-C motif chemokine 19 levels	rs111317412	A	C	-0.1236	0.9429	14	48619204	0.0274	6.45e-06	14288	0.00164501	23.5393
C-C motif chemokine 19 levels	rs11877886	A	G	-0.1065	0.0669	12	69226577	0.0239	8.35e-06	14722	0.00141607	20.8741		C-C motif chemokine 19 levels	rs11174279	A	T	-0.0694	0.1741	12	62401393	0.0156	8.64e-06	14730	0.00138508	20.4278
C-C motif chemokine 19 levels	rs12521515	A	T	0.086	0.861	3	123121314	0.0192	7.49e-06	11780	0.00177029	20.8875		C-C motif chemokine 19 levels	rs113539352	C	G	0.4485	0.992	3	58516854	0.0922	1.15e-06	11439	0.00319269	36.6317
C-C motif chemokine 19 levels	rs454265	A	G	-0.0561	0.6505	5	81339142	0.0124	6.06e-06	14728	0.00143103	21.1036		C-C motif chemokine 19 levels	rs115109204	T	C	0.3784	0.0116	5	23807519	0.0842	6.99e-06	10795	0.00328339	35.5544
C-C motif chemokine 19 levels	rs7185085	T	C	-0.3558	0.9931	9	82146285	0.0803	9.38e-06	12291	0.00173494	21.3577		C-C motif chemokine 19 levels	rs11574915	A	C	-0.1464	0.8639	9	34710084	0.017	7.19e-18	14733	0.00504004	74.6209
C-C motif chemokine 19 levels	rs4356912	T	C	-0.0592	0.6909	18	7444846	0.0133	8.54e-06	14288	0.00149688	21.4165		C-C motif chemokine 19 levels	rs11877886	A	G	-0.1065	0.0669	18	69226577	0.0239	8.35e-06	14722	0.00141607	20.8741
C-C motif chemokine 19 levels	rs3792790	A	C	0.0551	0.4736	6	150442171	0.012	4.4e-06	14288	0.00151377	21.6585		C-C motif chemokine 19 levels	rs11961362	T	C	-0.1185	0.0713	6	81004579	0.0264	7.17e-06	12851	0.00185965	23.9392
C-C motif chemokine 19 levels	rs74764632	A	T	0.1349	0.9557	5	57300587	0.0294	4.47e-06	14734	0.00154092	22.7358		C-C motif chemokine 19 levels	rs12521515	A	T	0.086	0.861	5	123121314	0.0192	7.49e-06	11780	0.00177029	20.8875
C-C motif chemokine 19 levels	rs34791102	A	G	0.1238	0.0534	6	35612978	0.0265	2.99e-06	14735	0.00154946	22.8636		C-C motif chemokine 19 levels	rs13212719	A	G	0.0671	0.8005	6	133835436	0.015	7.7e-06	14288	0.00143807	20.5738
C-C motif chemokine 19 levels	rs76295077	T	C	0.0928	0.8962	6	23257952	0.0208	8.14e-06	14288	0.00160224	22.9264		C-C motif chemokine 19 levels	rs1328133	A	T	0.3112	0.01	6	9710127	0.0695	7.55e-06	13422	0.00191754	25.7828
C-C motif chemokine 19 levels	rs10242459	A	G	0.0729	0.8219	14	3911280	0.0154	2.2e-06	14729	0.00155585	22.9487		C-C motif chemokine 19 levels	rs138108512	A	G	-0.2939	0.0119	14	76855291	0.0616	1.83e-06	13422	0.00203131	27.3157
C-C motif chemokine 19 levels	rs7595241	C	G	0.0615	0.6941	14	7425475	0.013	2.24e-06	14288	0.00160613	22.9821		C-C motif chemokine 19 levels	rs138618048	A	G	-0.2066	0.0209	14	100142541	0.046	7.08e-06	14247	0.00174688	24.9279
C-C motif chemokine 19 levels	rs6535499	T	C	-0.1216	0.0583	6	76428761	0.0272	7.8e-06	14288	0.0016236	23.2324		C-C motif chemokine 19 levels	rs1415763	C	G	0.0757	0.1687	6	125027776	0.0157	1.42e-06	14731	0.00160729	23.7119
C-C motif chemokine 19 levels	rs111317412	A	C	-0.1236	0.9429	17	48619204	0.0274	6.45e-06	14288	0.00164501	23.5393		C-C motif chemokine 19 levels	rs147708384	T	C	-0.2707	0.0151	17	14918425	0.0574	2.4e-06	13801	0.00217959	30.1419
C-C motif chemokine 19 levels	rs374784992	A	G	0.1335	0.9401	19	119585039	0.0298	7.47e-06	11760	0.00200721	23.6483		C-C motif chemokine 19 levels	rs2070746	T	G	-0.0575	0.307	19	52249702	0.0128	7.05e-06	14288	0.00140682	20.1261
C-C motif chemokine 19 levels	rs1415763	C	G	0.0757	0.1687	9	125027776	0.0157	1.42e-06	14731	0.00160729	23.7119		C-C motif chemokine 19 levels	rs34791102	A	G	0.1238	0.0534	9	35612978	0.0265	2.99e-06	14735	0.00154946	22.8636
C-C motif chemokine 19 levels	rs11961362	T	C	-0.1185	0.0713	4	81004579	0.0264	7.17e-06	12851	0.00185965	23.9392		C-C motif chemokine 19 levels	rs374784992	A	G	0.1335	0.9401	4	119585039	0.0298	7.47e-06	11760	0.00200721	23.6483
C-C motif chemokine 19 levels	rs79086127	T	C	-0.2096	0.0195	5	123839263	0.045	3.2e-06	14247	0.00167994	23.9711		C-C motif chemokine 19 levels	rs3792790	A	C	0.0551	0.4736	5	150442171	0.012	4.4e-06	14288	0.00151377	21.6585
C-C motif chemokine 19 levels	rs4554017	T	C	0.0596	0.3904	4	145124024	0.0122	1.03e-06	14288	0.00169074	24.1948		C-C motif chemokine 19 levels	rs4356912	T	C	-0.0592	0.6909	4	7444846	0.0133	8.54e-06	14288	0.00149688	21.4165
C-C motif chemokine 19 levels	rs138618048	A	G	-0.2066	0.0209	8	100142541	0.046	7.08e-06	14247	0.00174688	24.9279		C-C motif chemokine 19 levels	rs454265	A	G	-0.0561	0.6505	8	81339142	0.0124	6.06e-06	14728	0.00143103	21.1036
C-C motif chemokine 19 levels	rs1328133	A	T	0.3112	0.01	4	9710127	0.0695	7.55e-06	13422	0.00191754	25.7828		C-C motif chemokine 19 levels	rs4554017	T	C	0.0596	0.3904	4	145124024	0.0122	1.03e-06	14288	0.00169074	24.1948
C-C motif chemokine 19 levels	rs4907572	A	G	-0.0671	0.2653	13	113647321	0.0137	9.69e-07	14722	0.00175518	25.8817		C-C motif chemokine 19 levels	rs4907572	A	G	-0.0671	0.2653	13	113647321	0.0137	9.69e-07	14722	0.00175518	25.8817
C-C motif chemokine 19 levels	rs6486995	A	T	-0.0697	0.2452	3	19813981	0.0135	2.43e-07	14735	0.00179824	26.5412		C-C motif chemokine 19 levels	rs62292952	T	G	0.2346	0.8822	3	132200719	0.0185	7.53e-37	14728	0.0114393	170.404
C-C motif chemokine 19 levels	rs6870560	T	C	0.0863	0.8559	12	174187919	0.0169	3.28e-07	14732	0.00183712	27.1106		C-C motif chemokine 19 levels	rs6486995	A	T	-0.0697	0.2452	12	19813981	0.0135	2.43e-07	14735	0.00179824	26.5412
C-C motif chemokine 19 levels	rs138108512	A	G	-0.2939	0.0119	4	76855291	0.0616	1.83e-06	13422	0.00203131	27.3157		C-C motif chemokine 19 levels	rs6535499	T	C	-0.1216	0.0583	4	76428761	0.0272	7.8e-06	14288	0.0016236	23.2324
C-C motif chemokine 19 levels	rs10496135	C	G	0.1856	0.9689	5	66640363	0.0384	1.34e-06	14288	0.00207599	29.7193		C-C motif chemokine 19 levels	rs6870560	T	C	0.0863	0.8559	5	174187919	0.0169	3.28e-07	14732	0.00183712	27.1106
C-C motif chemokine 19 levels	rs147708384	T	C	-0.2707	0.0151	16	14918425	0.0574	2.4e-06	13801	0.00217959	30.1419		C-C motif chemokine 19 levels	rs7185085	T	C	-0.3558	0.9931	16	82146285	0.0803	9.38e-06	12291	0.00173494	21.3577
C-C motif chemokine 19 levels	rs73257451	T	C	-0.3645	0.989	8	61418130	0.0756	1.43e-06	11337	0.00289077	32.8619		C-C motif chemokine 19 levels	rs73257451	T	C	-0.3645	0.989	8	61418130	0.0756	1.43e-06	11337	0.00289077	32.8619
C-C motif chemokine 19 levels	rs115109204	T	C	0.3784	0.0116	16	23807519	0.0842	6.99e-06	10795	0.00328339	35.5544		C-C motif chemokine 19 levels	rs74764632	A	T	0.1349	0.9557	16	57300587	0.0294	4.47e-06	14734	0.00154092	22.7358
C-C motif chemokine 19 levels	rs113539352	C	G	0.4485	0.992	2	58516854	0.0922	1.15e-06	11439	0.00319269	36.6317		C-C motif chemokine 19 levels	rs7595241	C	G	0.0615	0.6941	2	7425475	0.013	2.24e-06	14288	0.00160613	22.9821
C-C motif chemokine 19 levels	rs11574915	A	C	-0.1464	0.8639	13	34710084	0.017	7.19e-18	14733	0.00504004	74.6209		C-C motif chemokine 19 levels	rs76295077	T	C	0.0928	0.8962	13	23257952	0.0208	8.14e-06	14288	0.00160224	22.9264
C-C motif chemokine 19 levels	rs62292952	T	G	0.2346	0.8822	4	132200719	0.0185	7.53e-37	14728	0.0114393	170.404		C-C motif chemokine 19 levels	rs79086127	T	C	-0.2096	0.0195	4	123839263	0.045	3.2e-06	14247	0.00167994	23.9711
C-C motif chemokine 19 levels	rs9469127	C	G	-0.4884	0.9365	6	32444093	0.0277	1.41e-69	14735	0.0283702	430.183		C-C motif chemokine 19 levels	rs9469127	C	G	-0.4884	0.9365	6	32444093	0.0277	1.41e-69	14735	0.0283702	430.183
C-C motif chemokine 20 levels	rs348389	T	C	-0.055	0.3574	2	6535637	0.0124	9.19e-06	14288	0.00138947	19.8777		C-C motif chemokine 20 levels	rs10207134	T	C	-0.0996	0.326	2	228661828	0.0128	7.18e-15	14287	0.00435939	62.5466
C-C motif chemokine 20 levels	rs9357723	A	G	0.0522	0.4744	15	51953097	0.0116	6.8e-06	14735	0.00135885	20.0472		C-C motif chemokine 20 levels	rs1027232	A	C	0.1072	0.0762	15	40077948	0.0238	6.66e-06	14730	0.0016179	23.8671
C-C motif chemokine 20 levels	rs3798304	C	G	-0.0624	0.7473	11	167363434	0.0138	6.13e-06	14287	0.00147062	21.0387		C-C motif chemokine 20 levels	rs10837780	T	C	0.1191	0.9413	11	42142787	0.026	4.63e-06	14288	0.00156754	22.4291
C-C motif chemokine 20 levels	rs7749768	T	G	-0.0622	0.754	1	107477601	0.0138	6.57e-06	14709	0.00143522	21.1381		C-C motif chemokine 20 levels	rs111674022	T	C	-0.0953	0.0967	1	238606022	0.0208	4.61e-06	14288	0.00158662	22.7025
C-C motif chemokine 20 levels	rs55891514	T	C	0.0955	0.9122	6	40408939	0.0213	7.34e-06	14735	0.0014609	21.555		C-C motif chemokine 20 levels	rs11242693	T	C	0.0637	0.3674	6	1448190	0.0135	2.38e-06	12404	0.00188615	23.4363
C-C motif chemokine 20 levels	rs34729167	T	C	0.0801	0.136	8	162943133	0.0179	7.65e-06	14288	0.00150781	21.5732		C-C motif chemokine 20 levels	rs1129474	T	C	0.0573	0.5396	8	22584718	0.012	1.8e-06	14288	0.00163135	23.3435
C-C motif chemokine 20 levels	rs118164045	T	C	0.1297	0.9526	1	92792639	0.0289	7.19e-06	14288	0.00151914	21.7355		C-C motif chemokine 20 levels	rs11582772	T	C	0.2585	0.9859	1	32260562	0.0548	2.39e-06	14243	0.00185782	26.5064
C-C motif chemokine 20 levels	rs6498926	A	T	0.0616	0.3426	17	63795822	0.0134	4.29e-06	12844	0.00170926	21.9879		C-C motif chemokine 20 levels	rs117753190	C	G	-0.185	0.9688	17	67136325	0.0359	2.56e-07	14243	0.00206901	29.5258
C-C motif chemokine 20 levels	rs10837780	T	C	0.1191	0.9413	17	42142787	0.026	4.63e-06	14288	0.00156754	22.4291		C-C motif chemokine 20 levels	rs117900576	C	G	-0.2256	0.9694	17	72761195	0.0429	1.45e-07	13224	0.00301948	40.0445
C-C motif chemokine 20 levels	rs6420556	T	C	-0.0736	0.1755	14	56487606	0.0158	3.19e-06	14288	0.00156767	22.4308		C-C motif chemokine 20 levels	rs118164045	T	C	0.1297	0.9526	14	92792639	0.0289	7.19e-06	14288	0.00151914	21.7355
C-C motif chemokine 20 levels	rs111674022	T	C	-0.0953	0.0967	21	238606022	0.0208	4.61e-06	14288	0.00158662	22.7025		C-C motif chemokine 20 levels	rs13049624	A	G	-0.1315	0.9476	21	44005002	0.0276	1.89e-06	14288	0.00171727	24.5751
C-C motif chemokine 20 levels	rs13185268	T	C	0.1091	0.9296	5	133019542	0.0239	5e-06	14724	0.00155793	22.9717		C-C motif chemokine 20 levels	rs13185268	T	C	0.1091	0.9296	5	133019542	0.0239	5e-06	14724	0.00155793	22.9717
C-C motif chemokine 20 levels	rs5769672	T	G	-0.1184	0.9406	14	49877754	0.0257	4.09e-06	14732	0.00156648	23.1105		C-C motif chemokine 20 levels	rs151092565	T	C	-0.1512	0.0376	14	94625543	0.0328	4.03e-06	14728	0.00165454	24.4051
C-C motif chemokine 20 levels	rs1129474	T	C	0.0573	0.5396	14	22584718	0.012	1.8e-06	14288	0.00163135	23.3435		C-C motif chemokine 20 levels	rs2003431	A	T	-0.1602	0.0632	14	106782532	0.0344	3.21e-06	9786	0.00303892	29.8234
C-C motif chemokine 20 levels	rs11242693	T	C	0.0637	0.3674	9	1448190	0.0135	2.38e-06	12404	0.00188615	23.4363		C-C motif chemokine 20 levels	rs2796032	T	C	0.0636	0.3159	9	115519904	0.0127	5.5e-07	14718	0.00174829	25.7729
C-C motif chemokine 20 levels	rs35833676	T	C	0.0804	0.1452	6	32961256	0.0166	1.28e-06	14732	0.00160462	23.6741		C-C motif chemokine 20 levels	rs34729167	T	C	0.0801	0.136	6	162943133	0.0179	7.65e-06	14288	0.00150781	21.5732
C-C motif chemokine 20 levels	rs748503	T	C	-0.0722	0.1993	19	73509465	0.0162	8.32e-06	14288	0.00166372	23.8076		C-C motif chemokine 20 levels	rs348389	T	C	-0.055	0.3574	19	6535637	0.0124	9.19e-06	14288	0.00138947	19.8777
C-C motif chemokine 20 levels	rs1027232	A	C	0.1072	0.0762	21	40077948	0.0238	6.66e-06	14730	0.0016179	23.8671		C-C motif chemokine 20 levels	rs35833676	T	C	0.0804	0.1452	21	32961256	0.0166	1.28e-06	14732	0.00160462	23.6741
C-C motif chemokine 20 levels	rs151092565	T	C	-0.1512	0.0376	6	94625543	0.0328	4.03e-06	14728	0.00165454	24.4051		C-C motif chemokine 20 levels	rs3798304	C	G	-0.0624	0.7473	6	167363434	0.0138	6.13e-06	14287	0.00147062	21.0387
C-C motif chemokine 20 levels	rs41302923	A	G	0.1939	0.9774	10	127693479	0.0414	2.82e-06	14726	0.00166099	24.4971		C-C motif chemokine 20 levels	rs41302923	A	G	0.1939	0.9774	10	127693479	0.0414	2.82e-06	14726	0.00166099	24.4971
C-C motif chemokine 20 levels	rs13049624	A	G	-0.1315	0.9476	12	44005002	0.0276	1.89e-06	14288	0.00171727	24.5751		C-C motif chemokine 20 levels	rs4981022	A	G	0.0635	0.6933	12	104149874	0.0128	7.02e-07	14721	0.0017148	25.2834
C-C motif chemokine 20 levels	rs4981022	A	G	0.0635	0.6933	5	104149874	0.0128	7.02e-07	14721	0.0017148	25.2834		C-C motif chemokine 20 levels	rs55891514	T	C	0.0955	0.9122	5	40408939	0.0213	7.34e-06	14735	0.0014609	21.555
C-C motif chemokine 20 levels	rs2796032	T	C	0.0636	0.3159	22	115519904	0.0127	5.5e-07	14718	0.00174829	25.7729		C-C motif chemokine 20 levels	rs5769672	T	G	-0.1184	0.9406	22	49877754	0.0257	4.09e-06	14732	0.00156648	23.1105
C-C motif chemokine 20 levels	rs11582772	T	C	0.2585	0.9859	13	32260562	0.0548	2.39e-06	14243	0.00185782	26.5064		C-C motif chemokine 20 levels	rs61945278	T	C	-0.2	0.028	13	24524337	0.0451	9.22e-06	13386	0.00217728	29.2043
C-C motif chemokine 20 levels	rs9274623	T	G	-0.076	0.215	18	32635998	0.0148	2.82e-07	14288	0.00194969	27.9077		C-C motif chemokine 20 levels	rs6420556	T	C	-0.0736	0.1755	18	56487606	0.0158	3.19e-06	14288	0.00156767	22.4308
C-C motif chemokine 20 levels	rs73072893	A	G	0.2057	0.9739	16	19657540	0.0422	1.09e-06	13230	0.00215106	28.5156		C-C motif chemokine 20 levels	rs6498926	A	T	0.0616	0.3426	16	63795822	0.0134	4.29e-06	12844	0.00170926	21.9879
C-C motif chemokine 20 levels	rs61945278	T	C	-0.2	0.028	12	24524337	0.0451	9.22e-06	13386	0.00217728	29.2043		C-C motif chemokine 20 levels	rs73072893	A	G	0.2057	0.9739	12	19657540	0.0422	1.09e-06	13230	0.00215106	28.5156
C-C motif chemokine 20 levels	rs117753190	C	G	-0.185	0.9688	6	67136325	0.0359	2.56e-07	14243	0.00206901	29.5258		C-C motif chemokine 20 levels	rs742493	T	C	0.1459	0.883	6	40998167	0.0185	3.11e-15	14735	0.00439832	65.0868
C-C motif chemokine 20 levels	rs2003431	A	T	-0.1602	0.0632	10	106782532	0.0344	3.21e-06	9786	0.00303892	29.8234		C-C motif chemokine 20 levels	rs748503	T	C	-0.0722	0.1993	10	73509465	0.0162	8.32e-06	14288	0.00166372	23.8076
C-C motif chemokine 20 levels	rs117900576	C	G	-0.2256	0.9694	6	72761195	0.0429	1.45e-07	13224	0.00301948	40.0445		C-C motif chemokine 20 levels	rs7749768	T	G	-0.0622	0.754	6	107477601	0.0138	6.57e-06	14709	0.00143522	21.1381
C-C motif chemokine 20 levels	rs10207134	T	C	-0.0996	0.326	6	228661828	0.0128	7.18e-15	14287	0.00435939	62.5466		C-C motif chemokine 20 levels	rs9274623	T	G	-0.076	0.215	6	32635998	0.0148	2.82e-07	14288	0.00194969	27.9077
C-C motif chemokine 20 levels	rs742493	T	C	0.1459	0.883	6	40998167	0.0185	3.11e-15	14735	0.00439832	65.0868		C-C motif chemokine 20 levels	rs9357723	A	G	0.0522	0.4744	6	51953097	0.0116	6.8e-06	14735	0.00135885	20.0472
C-C motif chemokine 23 levels	rs6497967	T	C	-0.0547	0.3198	2	26890471	0.0123	8.7e-06	14729	0.00130173	19.1955		C-C motif chemokine 23 levels	rs1001495	T	C	0.0983	0.9113	2	241647342	0.0215	4.83e-06	13650	0.00156215	21.3535
C-C motif chemokine 23 levels	rs73114426	A	G	0.0948	0.0846	10	57405049	0.0207	4.66e-06	14731	0.00139196	20.5308		C-C motif chemokine 23 levels	rs11017721	A	G	0.0971	0.1154	10	132905425	0.0186	1.79e-07	14288	0.00192496	27.553
C-C motif chemokine 23 levels	rs1926742	A	G	0.0574	0.3093	22	18295482	0.0125	4.39e-06	14725	0.00140774	20.7554		C-C motif chemokine 23 levels	rs113959305	T	C	-0.1397	0.0559	22	51076281	0.0285	9.5e-07	13224	0.00205993	27.2926
C-C motif chemokine 23 levels	rs17735284	A	T	0.0927	0.0922	3	84372512	0.0202	4.45e-06	14725	0.0014385	21.2096		C-C motif chemokine 23 levels	rs116683909	A	G	-0.21	0.0278	3	14445911	0.0426	8.24e-07	14724	0.0023838	35.1781
C-C motif chemokine 23 levels	rs12103669	A	G	-0.1778	0.0234	17	47298101	0.0402	9.74e-06	14734	0.00144486	21.3165		C-C motif chemokine 23 levels	rs117639761	A	C	-0.3246	0.9561	17	34195180	0.0413	3.85e-15	14736	0.00884494	131.484
C-C motif chemokine 23 levels	rs2905095	T	C	0.0664	0.3078	17	135902793	0.0148	7.24e-06	11337	0.00187874	21.3356		C-C motif chemokine 23 levels	rs12103669	A	G	-0.1778	0.0234	17	47298101	0.0402	9.74e-06	14734	0.00144486	21.3165
C-C motif chemokine 23 levels	rs1001495	T	C	0.0983	0.9113	6	241647342	0.0215	4.83e-06	13650	0.00156215	21.3535		C-C motif chemokine 23 levels	rs12204524	C	G	0.1164	0.9291	6	86144743	0.0237	9.04e-07	14727	0.00178503	26.3315
C-C motif chemokine 23 levels	rs4719850	T	C	-0.0548	0.5907	17	3238978	0.0118	3.42e-06	14726	0.00145211	21.412		C-C motif chemokine 23 levels	rs12949647	A	G	-0.0643	0.7287	17	21386459	0.0137	2.69e-06	14288	0.00163475	23.3922
C-C motif chemokine 23 levels	rs4317138	T	C	0.0585	0.6736	1	46462144	0.0127	4.1e-06	14288	0.00150485	21.5307		C-C motif chemokine 23 levels	rs146074782	A	G	-0.3061	0.0116	1	203441260	0.0626	1.01e-06	12935	0.00214856	27.8472
C-C motif chemokine 23 levels	rs74491711	A	G	0.1273	0.048	17	40054358	0.0278	4.67e-06	14735	0.00148103	21.8524		C-C motif chemokine 23 levels	rs16971993	T	C	-0.1285	0.0956	17	34445397	0.025	2.75e-07	14288	0.00285532	40.9079
C-C motif chemokine 23 levels	rs536720979	A	G	0.2618	0.0138	10	46239903	0.0591	9.43e-06	11760	0.00186558	21.9765		C-C motif chemokine 23 levels	rs17092563	C	G	-0.202	0.9774	10	116653091	0.0445	5.64e-06	14733	0.00180266	26.6029
C-C motif chemokine 23 levels	rs2263318	A	G	-0.1027	0.0765	11	31432006	0.0232	9.57e-06	14735	0.00149028	21.9891		C-C motif chemokine 23 levels	rs17735284	A	T	0.0927	0.0922	11	84372512	0.0202	4.45e-06	14725	0.0014385	21.2096
C-C motif chemokine 23 levels	rs79960240	T	G	-0.2384	0.0143	10	94811056	0.0537	9.02e-06	14249	0.00160222	22.8635		C-C motif chemokine 23 levels	rs1926742	A	G	0.0574	0.3093	10	18295482	0.0125	4.39e-06	14725	0.00140774	20.7554
C-C motif chemokine 23 levels	rs74127049	C	G	0.0603	0.608	6	161582200	0.0132	4.92e-06	13422	0.00173322	23.3002		C-C motif chemokine 23 levels	rs2263318	A	G	-0.1027	0.0765	6	31432006	0.0232	9.57e-06	14735	0.00149028	21.9891
C-C motif chemokine 23 levels	rs12949647	A	G	-0.0643	0.7287	4	21386459	0.0137	2.69e-06	14288	0.00163475	23.3922		C-C motif chemokine 23 levels	rs2870238	T	C	0.0574	0.4869	4	77373079	0.0114	4.78e-07	14736	0.00164625	24.2958
C-C motif chemokine 23 levels	rs376974828	T	C	-0.1724	0.0385	9	11626019	0.039	9.85e-06	10696	0.00220047	23.5837		C-C motif chemokine 23 levels	rs2905095	T	C	0.0664	0.3078	9	135902793	0.0148	7.24e-06	11337	0.00187874	21.3356
C-C motif chemokine 23 levels	rs438811	T	C	0.0669	0.2405	19	45416741	0.0138	1.25e-06	14720	0.00163503	24.1037		C-C motif chemokine 23 levels	rs376974828	T	C	-0.1724	0.0385	19	11626019	0.039	9.85e-06	10696	0.00220047	23.5837
C-C motif chemokine 23 levels	rs2870238	T	C	0.0574	0.4869	3	77373079	0.0114	4.78e-07	14736	0.00164625	24.2958		C-C motif chemokine 23 levels	rs4317138	T	C	0.0585	0.6736	3	46462144	0.0127	4.1e-06	14288	0.00150485	21.5307
C-C motif chemokine 23 levels	rs80014265	T	C	0.1307	0.0514	19	94180109	0.0289	6.11e-06	14736	0.00166582	24.5851		C-C motif chemokine 23 levels	rs438811	T	C	0.0669	0.2405	19	45416741	0.0138	1.25e-06	14720	0.00163503	24.1037
C-C motif chemokine 23 levels	rs73071153	A	G	-0.1497	0.0393	7	17545964	0.0319	2.7e-06	14728	0.00169221	24.9617		C-C motif chemokine 23 levels	rs4719850	T	C	-0.0548	0.5907	7	3238978	0.0118	3.42e-06	14726	0.00145211	21.412
C-C motif chemokine 23 levels	rs77354000	A	G	-0.2064	0.9788	13	34433796	0.0437	2.32e-06	14735	0.00176799	26.0939		C-C motif chemokine 23 levels	rs536720979	A	G	0.2618	0.0138	13	46239903	0.0591	9.43e-06	11760	0.00186558	21.9765
C-C motif chemokine 23 levels	rs12204524	C	G	0.1164	0.9291	16	86144743	0.0237	9.04e-07	14727	0.00178503	26.3315		C-C motif chemokine 23 levels	rs6497967	T	C	-0.0547	0.3198	16	26890471	0.0123	8.7e-06	14729	0.00130173	19.1955
C-C motif chemokine 23 levels	rs17092563	C	G	-0.202	0.9774	17	116653091	0.0445	5.64e-06	14733	0.00180266	26.6029		C-C motif chemokine 23 levels	rs712048	A	C	-0.5147	0.1497	17	34326215	0.0158	8.99e-233	14723	0.0674423	1064.62
C-C motif chemokine 23 levels	rs113959305	T	C	-0.1397	0.0559	7	51076281	0.0285	9.5e-07	13224	0.00205993	27.2926		C-C motif chemokine 23 levels	rs73071153	A	G	-0.1497	0.0393	7	17545964	0.0319	2.7e-06	14728	0.00169221	24.9617
C-C motif chemokine 23 levels	rs11017721	A	G	0.0971	0.1154	12	132905425	0.0186	1.79e-07	14288	0.00192496	27.553		C-C motif chemokine 23 levels	rs73114426	A	G	0.0948	0.0846	12	57405049	0.0207	4.66e-06	14731	0.00139196	20.5308
C-C motif chemokine 23 levels	rs146074782	A	G	-0.3061	0.0116	1	203441260	0.0626	1.01e-06	12935	0.00214856	27.8472		C-C motif chemokine 23 levels	rs74127049	C	G	0.0603	0.608	1	161582200	0.0132	4.92e-06	13422	0.00173322	23.3002
C-C motif chemokine 23 levels	rs77083410	C	G	0.224	0.0223	3	115081786	0.0416	7.26e-08	14734	0.00218795	32.3035		C-C motif chemokine 23 levels	rs74491711	A	G	0.1273	0.048	3	40054358	0.0278	4.67e-06	14735	0.00148103	21.8524
C-C motif chemokine 23 levels	rs116683909	A	G	-0.21	0.0278	11	14445911	0.0426	8.24e-07	14724	0.0023838	35.1781		C-C motif chemokine 23 levels	rs77083410	C	G	0.224	0.0223	11	115081786	0.0416	7.26e-08	14734	0.00218795	32.3035
C-C motif chemokine 23 levels	rs16971993	T	C	-0.1285	0.0956	10	34445397	0.025	2.75e-07	14288	0.00285532	40.9079		C-C motif chemokine 23 levels	rs77354000	A	G	-0.2064	0.9788	10	34433796	0.0437	2.32e-06	14735	0.00176799	26.0939
C-C motif chemokine 23 levels	rs77527696	T	C	-0.2538	0.0298	17	34816052	0.0465	4.81e-08	13829	0.0037247	51.6939		C-C motif chemokine 23 levels	rs77527696	T	C	-0.2538	0.0298	17	34816052	0.0465	4.81e-08	13829	0.0037247	51.6939
C-C motif chemokine 23 levels	rs117639761	A	C	-0.3246	0.9561	14	34195180	0.0413	3.85e-15	14736	0.00884494	131.484		C-C motif chemokine 23 levels	rs79960240	T	G	-0.2384	0.0143	14	94811056	0.0537	9.02e-06	14249	0.00160222	22.8635
C-C motif chemokine 23 levels	rs712048	A	C	-0.5147	0.1497	9	34326215	0.0158	8.99e-233	14723	0.0674423	1064.62		C-C motif chemokine 23 levels	rs80014265	T	C	0.1307	0.0514	9	94180109	0.0289	6.11e-06	14736	0.00166582	24.5851
C-C motif chemokine 25 levels	rs851850	A	G	-0.0777	0.846	11	67085077	0.0163	1.87e-06	14288	0.00157312	22.5091		C-C motif chemokine 25 levels	rs10792444	T	C	-0.0865	0.8838	11	64434151	0.0181	1.76e-06	14732	0.00153682	22.6722
C-C motif chemokine 25 levels	rs10792444	T	C	-0.0865	0.8838	8	64434151	0.0181	1.76e-06	14732	0.00153682	22.6722		C-C motif chemokine 25 levels	rs111437511	T	C	0.1437	0.0428	8	10694001	0.0297	1.31e-06	14733	0.00169196	24.9665
C-C motif chemokine 25 levels	rs7137942	A	G	-0.0637	0.6502	19	81177765	0.0133	1.67e-06	12404	0.00184576	22.9335		C-C motif chemokine 25 levels	rs113348389	T	C	-0.7068	0.9728	19	8158245	0.0379	1.28e-77	14721	0.0264372	399.696
C-C motif chemokine 25 levels	rs2078037	A	C	0.0662	0.7599	9	2519969	0.0136	1.13e-06	14712	0.00159917	23.5615		C-C motif chemokine 25 levels	rs116534774	T	C	0.3717	0.9916	9	125200862	0.0777	1.72e-06	11139	0.00230161	25.6921
C-C motif chemokine 25 levels	rs143132666	A	C	-0.1934	0.0225	1	160762078	0.0406	1.9e-06	14734	0.00164529	24.2783		C-C motif chemokine 25 levels	rs143132666	A	C	-0.1934	0.0225	1	160762078	0.0406	1.9e-06	14734	0.00164529	24.2783
C-C motif chemokine 25 levels	rs111437511	T	C	0.1437	0.0428	8	10694001	0.0297	1.31e-06	14733	0.00169196	24.9665		C-C motif chemokine 25 levels	rs17683663	T	C	-0.1198	0.0745	8	42081422	0.0226	1.15e-07	14730	0.00197914	29.2066
C-C motif chemokine 25 levels	rs116534774	T	C	0.3717	0.9916	19	125200862	0.0777	1.72e-06	11139	0.00230161	25.6921		C-C motif chemokine 25 levels	rs184092631	A	C	0.2448	0.9809	19	8276989	0.0466	1.49e-07	14736	0.00224549	33.1595
C-C motif chemokine 25 levels	rs17683663	T	C	-0.1198	0.0745	18	42081422	0.0226	1.15e-07	14730	0.00197914	29.2066		C-C motif chemokine 25 levels	rs2078037	A	C	0.0662	0.7599	18	2519969	0.0136	1.13e-06	14712	0.00159917	23.5615
C-C motif chemokine 25 levels	rs184092631	A	C	0.2448	0.9809	19	8276989	0.0466	1.49e-07	14736	0.00224549	33.1595		C-C motif chemokine 25 levels	rs2287936	A	G	0.7276	0.1067	19	8127331	0.0191	1e-300	14288	0.10092	1603.58
C-C motif chemokine 25 levels	rs72995492	A	T	0.2394	0.0243	19	8260355	0.042	1.2e-08	14716	0.0027177	40.0971		C-C motif chemokine 25 levels	rs485073	A	G	0.3098	0.5286	19	49207255	0.0113	1.77e-165	14735	0.047831	740.094
C-C motif chemokine 25 levels	rs7296588	A	G	-0.1159	0.4365	9	578100	0.0116	1.66e-23	14725	0.00660808	97.9379		C-C motif chemokine 25 levels	rs635634	T	C	-0.2482	0.1875	9	136155000	0.0166	1.52e-50	11785	0.0187697	225.394
C-C motif chemokine 25 levels	rs635634	T	C	-0.2482	0.1875	12	136155000	0.0166	1.52e-50	11785	0.0187697	225.394		C-C motif chemokine 25 levels	rs7137942	A	G	-0.0637	0.6502	12	81177765	0.0133	1.67e-06	12404	0.00184576	22.9335
C-C motif chemokine 25 levels	rs113348389	T	C	-0.7068	0.9728	12	8158245	0.0379	1.28e-77	14721	0.0264372	399.696		C-C motif chemokine 25 levels	rs7296588	A	G	-0.1159	0.4365	12	578100	0.0116	1.66e-23	14725	0.00660808	97.9379
C-C motif chemokine 25 levels	rs485073	A	G	0.3098	0.5286	19	49207255	0.0113	1.77e-165	14735	0.047831	740.094		C-C motif chemokine 25 levels	rs72995492	A	T	0.2394	0.0243	19	8260355	0.042	1.2e-08	14716	0.0027177	40.0971
C-C motif chemokine 25 levels	rs2287936	A	G	0.7276	0.1067	6	8127331	0.0191	0	14288	0.10092	1603.58		C-C motif chemokine 25 levels	rs851850	A	G	-0.0777	0.846	6	67085077	0.0163	1.87e-06	14288	0.00157312	22.5091
C-C motif chemokine 28 levels	rs79205279	A	G	0.1063	0.0645	2	124901642	0.024	9.46e-06	13854	0.00136364	18.9149		C-C motif chemokine 28 levels	rs112641086	T	C	-0.1056	0.0895	2	207076122	0.0198	9.64e-08	14731	0.00181744	26.8179
C-C motif chemokine 28 levels	rs12589600	A	G	0.051	0.5556	5	86936828	0.0114	7.69e-06	14711	0.00128442	18.9168		C-C motif chemokine 28 levels	rs116782490	A	C	0.2298	0.9815	5	84924989	0.0488	2.49e-06	12633	0.00191775	24.2696
C-C motif chemokine 28 levels	rs3823797	A	G	-0.058	0.7423	6	77694740	0.0128	5.86e-06	14732	0.001287	18.982		C-C motif chemokine 28 levels	rs11754249	A	G	0.0934	0.1058	6	145107700	0.0205	5.21e-06	11779	0.00165061	19.4714
C-C motif chemokine 28 levels	rs7958187	A	G	-0.055	0.3872	7	69466941	0.0122	6.54e-06	13420	0.00143552	19.2895		C-C motif chemokine 28 levels	rs118111688	A	T	0.1874	0.9776	7	12554637	0.0424	9.88e-06	13374	0.00153808	20.5989
C-C motif chemokine 28 levels	rs79683119	A	C	0.159	0.0266	14	56679291	0.0358	8.94e-06	14734	0.00130917	19.312		C-C motif chemokine 28 levels	rs12589600	A	G	0.051	0.5556	14	86936828	0.0114	7.69e-06	14711	0.00128442	18.9168
C-C motif chemokine 28 levels	rs7661151	T	C	0.0531	0.6323	22	157065076	0.0116	4.7e-06	14730	0.0013111	19.3352		C-C motif chemokine 28 levels	rs139902	A	C	0.0684	0.3659	22	38406782	0.0121	1.58e-08	14285	0.00217101	31.076
C-C motif chemokine 28 levels	rs11754249	A	G	0.0934	0.1058	12	145107700	0.0205	5.21e-06	11779	0.00165061	19.4714		C-C motif chemokine 28 levels	rs140404587	T	G	-0.2617	0.0119	12	106453419	0.0587	8.26e-06	14241	0.00161059	22.9702
C-C motif chemokine 28 levels	rs17098842	A	G	0.1458	0.9674	7	76835048	0.0321	5.57e-06	14732	0.00134081	19.7767		C-C motif chemokine 28 levels	rs143400203	T	C	0.1812	0.0244	7	115560778	0.0392	3.79e-06	14722	0.00156318	23.046
C-C motif chemokine 28 levels	rs6671688	T	C	0.0534	0.5411	19	154994265	0.0116	4.16e-06	14286	0.00141615	20.2569		C-C motif chemokine 28 levels	rs150193318	A	G	0.2249	0.0212	19	31385455	0.0501	7.16e-06	14286	0.00209913	30.047
C-C motif chemokine 28 levels	rs118111688	A	T	0.1874	0.9776	1	12554637	0.0424	9.88e-06	13374	0.00153808	20.5989		C-C motif chemokine 28 levels	rs1514964	T	C	-0.1263	0.9486	1	64836646	0.0264	1.72e-06	14734	0.00155555	22.952
C-C motif chemokine 28 levels	rs77569365	T	G	0.129	0.9561	1	106647340	0.0282	4.77e-06	14734	0.00139694	20.6085		C-C motif chemokine 28 levels	rs17098842	A	G	0.1458	0.9674	1	76835048	0.0321	5.57e-06	14732	0.00134081	19.7767
C-C motif chemokine 28 levels	rs4346241	A	G	0.0907	0.9021	10	8580609	0.0204	8.75e-06	14286	0.00145305	20.7856		C-C motif chemokine 28 levels	rs2477954	T	C	-0.058	0.6211	10	90264140	0.012	1.34e-06	14286	0.00158333	22.6522
C-C motif chemokine 28 levels	rs2631360	A	G	0.0597	0.5481	5	131707429	0.0128	3.1e-06	11780	0.00176555	20.8315		C-C motif chemokine 28 levels	rs2631360	A	G	0.0597	0.5481	5	131707429	0.0128	3.1e-06	11780	0.00176555	20.8315
C-C motif chemokine 28 levels	rs801520	A	C	0.0779	0.1364	15	18702222	0.0171	5.22e-06	14732	0.00142966	21.089		C-C motif chemokine 28 levels	rs28384995	A	T	-0.0866	0.8668	15	91295829	0.0194	8.05e-06	14286	0.00173176	24.7794
C-C motif chemokine 28 levels	rs71363004	C	G	0.2181	0.9802	4	74179338	0.0466	2.87e-06	11982	0.00184638	22.1606		C-C motif chemokine 28 levels	rs2866626	C	G	-0.0597	0.6079	4	102569209	0.0121	8.06e-07	14285	0.00169906	24.3089
C-C motif chemokine 28 levels	rs2477954	T	C	-0.058	0.6211	7	90264140	0.012	1.34e-06	14286	0.00158333	22.6522		C-C motif chemokine 28 levels	rs3823797	A	G	-0.058	0.7423	7	77694740	0.0128	5.86e-06	14732	0.001287	18.982
C-C motif chemokine 28 levels	rs1514964	T	C	-0.1263	0.9486	17	64836646	0.0264	1.72e-06	14734	0.00155555	22.952		C-C motif chemokine 28 levels	rs4346241	A	G	0.0907	0.9021	17	8580609	0.0204	8.75e-06	14286	0.00145305	20.7856
C-C motif chemokine 28 levels	rs140404587	T	G	-0.2617	0.0119	5	106453419	0.0587	8.26e-06	14241	0.00161059	22.9702		C-C motif chemokine 28 levels	rs4866742	T	C	0.0702	0.4126	5	43405459	0.0122	8.71e-09	12829	0.00238873	30.7136
C-C motif chemokine 28 levels	rs143400203	T	C	0.1812	0.0244	12	115560778	0.0392	3.79e-06	14722	0.00156318	23.046		C-C motif chemokine 28 levels	rs546951873	A	G	0.3427	0.0122	12	55558442	0.0672	3.4e-07	11273	0.00283066	31.9949
C-C motif chemokine 28 levels	rs116782490	A	C	0.2298	0.9815	12	84924989	0.0488	2.49e-06	12633	0.00191775	24.2696		C-C motif chemokine 28 levels	rs6580980	A	G	-0.0688	0.4015	12	54692061	0.0118	5.53e-09	14285	0.00227487	32.5661
C-C motif chemokine 28 levels	rs2866626	C	G	-0.0597	0.6079	1	102569209	0.0121	8.06e-07	14285	0.00169906	24.3089		C-C motif chemokine 28 levels	rs6671688	T	C	0.0534	0.5411	1	154994265	0.0116	4.16e-06	14286	0.00141615	20.2569
C-C motif chemokine 28 levels	rs28384995	A	T	-0.0866	0.8668	18	91295829	0.0194	8.05e-06	14286	0.00173176	24.7794		C-C motif chemokine 28 levels	rs71363004	C	G	0.2181	0.9802	18	74179338	0.0466	2.87e-06	11982	0.00184638	22.1606
C-C motif chemokine 28 levels	rs74855027	T	C	0.1215	0.0639	11	225265371	0.0271	7.35e-06	14286	0.00176606	25.271		C-C motif chemokine 28 levels	rs73000929	A	G	-0.1935	0.0347	11	113953622	0.0355	5.02e-08	14734	0.00250832	37.0456
C-C motif chemokine 28 levels	rs78552613	T	C	-0.1844	0.0271	2	105492625	0.0395	3.04e-06	14734	0.00179304	26.4625		C-C motif chemokine 28 levels	rs74855027	T	C	0.1215	0.0639	2	225265371	0.0271	7.35e-06	14286	0.00176606	25.271
C-C motif chemokine 28 levels	rs112641086	T	C	-0.1056	0.0895	2	207076122	0.0198	9.64e-08	14731	0.00181744	26.8179		C-C motif chemokine 28 levels	rs76291845	A	G	0.2696	0.9859	2	111889358	0.0542	6.55e-07	14244	0.00202079	28.8384
C-C motif chemokine 28 levels	rs76291845	A	G	0.2696	0.9859	4	111889358	0.0542	6.55e-07	14244	0.00202079	28.8384		C-C motif chemokine 28 levels	rs7661151	T	C	0.0531	0.6323	4	157065076	0.0116	4.7e-06	14730	0.0013111	19.3352
C-C motif chemokine 28 levels	rs150193318	A	G	0.2249	0.0212	9	31385455	0.0501	7.16e-06	14286	0.00209913	30.047		C-C motif chemokine 28 levels	rs76669782	A	C	-0.2853	0.0176	9	90419900	0.0513	2.68e-08	12933	0.00281472	36.4998
C-C motif chemokine 28 levels	rs78843608	A	G	-0.1684	0.0376	13	102824347	0.0323	1.85e-07	14725	0.00205238	30.2793		C-C motif chemokine 28 levels	rs77569365	T	G	0.129	0.9561	13	106647340	0.0282	4.77e-06	14734	0.00139694	20.6085
C-C motif chemokine 28 levels	rs4866742	T	C	0.0702	0.4126	10	43405459	0.0122	8.71e-09	12829	0.00238873	30.7136		C-C motif chemokine 28 levels	rs78552613	T	C	-0.1844	0.0271	10	105492625	0.0395	3.04e-06	14734	0.00179304	26.4625
C-C motif chemokine 28 levels	rs139902	A	C	0.0684	0.3659	5	38406782	0.0121	1.58e-08	14285	0.00217101	31.076		C-C motif chemokine 28 levels	rs78843608	A	G	-0.1684	0.0376	5	102824347	0.0323	1.85e-07	14725	0.00205238	30.2793
C-C motif chemokine 28 levels	rs546951873	A	G	0.3427	0.0122	3	55558442	0.0672	3.4e-07	11273	0.00283066	31.9949		C-C motif chemokine 28 levels	rs79205279	A	G	0.1063	0.0645	3	124901642	0.024	9.46e-06	13854	0.00136364	18.9149
C-C motif chemokine 28 levels	rs6580980	A	G	-0.0688	0.4015	12	54692061	0.0118	5.53e-09	14285	0.00227487	32.5661		C-C motif chemokine 28 levels	rs7958187	A	G	-0.055	0.3872	12	69466941	0.0122	6.54e-06	13420	0.00143552	19.2895
C-C motif chemokine 28 levels	rs76669782	A	C	-0.2853	0.0176	2	90419900	0.0513	2.68e-08	12933	0.00281472	36.4998		C-C motif chemokine 28 levels	rs79683119	A	C	0.159	0.0266	2	56679291	0.0358	8.94e-06	14734	0.00130917	19.312
C-C motif chemokine 28 levels	rs73000929	A	G	-0.1935	0.0347	7	113953622	0.0355	5.02e-08	14734	0.00250832	37.0456		C-C motif chemokine 28 levels	rs801520	A	C	0.0779	0.1364	7	18702222	0.0171	5.22e-06	14732	0.00142966	21.089
C-C motif chemokine 4 levels	rs13100427	A	G	0.0533	0.56	9	22458640	0.012	8.93e-06	14296	0.00139999	20.0395		C-C motif chemokine 4 levels	rs10990301	A	T	0.085	0.8839	9	105528047	0.0186	4.88e-06	14296	0.00148287	21.2276
C-C motif chemokine 4 levels	rs3860989	A	C	-0.0631	0.6988	4	33460141	0.0142	8.84e-06	11984	0.00167609	20.1166		C-C motif chemokine 4 levels	rs111476793	A	G	0.0869	0.1344	4	53951496	0.019	4.79e-06	12800	0.00175706	22.5264
C-C motif chemokine 4 levels	rs17792183	T	C	0.0763	0.8565	5	22899548	0.017	7.18e-06	14296	0.00143106	20.4849		C-C motif chemokine 4 levels	rs112315344	T	G	0.2123	0.0284	5	33775793	0.0455	3.07e-06	14255	0.00248734	35.5405
C-C motif chemokine 4 levels	rs6100282	A	G	-0.0715	0.198	7	57507885	0.0159	6.9e-06	12799	0.00162361	20.8111		C-C motif chemokine 4 levels	rs112356872	T	C	-0.2165	0.9805	7	22212109	0.0478	5.92e-06	14743	0.00179237	26.4688
C-C motif chemokine 4 levels	rs66822987	T	C	0.0648	0.2289	3	63106417	0.0146	9.06e-06	14296	0.0014823	21.2195		C-C motif chemokine 4 levels	rs112846979	T	C	-0.188	0.0228	3	190832842	0.0414	5.6e-06	14296	0.00157494	22.5477
C-C motif chemokine 4 levels	rs10990301	A	T	0.085	0.8839	3	105528047	0.0186	4.88e-06	14296	0.00148287	21.2276		C-C motif chemokine 4 levels	rs113010081	T	C	-0.5767	0.8759	3	46457412	0.0184	1.24e-215	14296	0.072303	1114.05
C-C motif chemokine 4 levels	rs11619402	A	G	0.0672	0.7907	12	43555687	0.015	7.46e-06	14296	0.00149468	21.397		C-C motif chemokine 4 levels	rs1161092	A	G	-0.0635	0.6742	12	67722012	0.0125	3.77e-07	14296	0.0017714	25.3654
C-C motif chemokine 4 levels	rs9818901	A	T	-0.1185	0.9445	2	152777012	0.0265	7.76e-06	14742	0.00147218	21.732		C-C motif chemokine 4 levels	rs116193969	A	T	0.2915	0.0134	2	236974412	0.0617	2.31e-06	14296	0.00224674	32.1872
C-C motif chemokine 4 levels	rs42279	T	C	0.0743	0.1598	13	11317698	0.0162	4.51e-06	14738	0.00148241	21.8772		C-C motif chemokine 4 levels	rs11619402	A	G	0.0672	0.7907	13	43555687	0.015	7.46e-06	14296	0.00149468	21.397
C-C motif chemokine 4 levels	rs111476793	A	G	0.0869	0.1344	3	53951496	0.019	4.79e-06	12800	0.00175706	22.5264		C-C motif chemokine 4 levels	rs116309267	C	G	0.1956	0.0299	3	756117	0.0405	1.37e-06	14723	0.0022195	32.746
C-C motif chemokine 4 levels	rs112846979	T	C	-0.188	0.0228	3	190832842	0.0414	5.6e-06	14296	0.00157494	22.5477		C-C motif chemokine 4 levels	rs13100427	A	G	0.0533	0.56	3	22458640	0.012	8.93e-06	14296	0.00139999	20.0395
C-C motif chemokine 4 levels	rs56131468	A	G	0.0833	0.1323	19	132716137	0.0178	2.87e-06	14296	0.00159312	22.8084		C-C motif chemokine 4 levels	rs137896358	T	C	0.2797	0.0186	19	18917908	0.0551	3.85e-07	12745	0.0028561	36.4996
C-C motif chemokine 4 levels	rs143960014	A	G	0.1953	0.0228	3	52285090	0.0416	2.67e-06	14257	0.00169962	24.2694		C-C motif chemokine 4 levels	rs140505982	T	C	-0.2294	0.0248	3	46459749	0.0415	3.24e-08	13865	0.00254544	35.3774
C-C motif chemokine 4 levels	rs1161092	A	G	-0.0635	0.6742	2	67722012	0.0125	3.77e-07	14296	0.0017714	25.3654		C-C motif chemokine 4 levels	rs143922263	A	G	0.2198	0.0203	2	162240222	0.0497	9.75e-06	14296	0.00192165	27.521
C-C motif chemokine 4 levels	rs78044056	A	G	-0.2607	0.0138	12	157055604	0.0552	2.33e-06	13809	0.00184993	25.5894		C-C motif chemokine 4 levels	rs143960014	A	G	0.1953	0.0228	12	52285090	0.0416	2.67e-06	14257	0.00169962	24.2694
C-C motif chemokine 4 levels	rs5743614	T	C	0.0728	0.2565	2	38798935	0.0143	3.56e-07	12859	0.00202144	26.0423		C-C motif chemokine 4 levels	rs148518028	T	C	0.1989	0.0317	2	79469060	0.044	6.17e-06	14296	0.00242867	34.7999
C-C motif chemokine 4 levels	rs183450854	C	G	0.2133	0.9802	17	50372747	0.0475	7.1e-06	14737	0.001766	26.0681		C-C motif chemokine 4 levels	rs1634503	A	G	-0.0745	0.2416	17	34421139	0.0138	6.72e-08	14295	0.00203394	29.1303
C-C motif chemokine 4 levels	rs112356872	T	C	-0.2165	0.9805	17	22212109	0.0478	5.92e-06	14743	0.00179237	26.4688		C-C motif chemokine 4 levels	rs17692864	T	C	0.2321	0.9406	17	34945214	0.0283	2.38e-16	13662	0.00601966	82.7265
C-C motif chemokine 4 levels	rs72800563	T	G	-0.1765	0.9693	6	79338459	0.0374	2.37e-06	14741	0.00185403	27.3773		C-C motif chemokine 4 levels	rs17792183	T	C	0.0763	0.8565	6	22899548	0.017	7.18e-06	14296	0.00143106	20.4849
C-C motif chemokine 4 levels	rs143922263	A	G	0.2198	0.0203	20	162240222	0.0497	9.75e-06	14296	0.00192165	27.521		C-C motif chemokine 4 levels	rs183450854	C	G	0.2133	0.9802	20	50372747	0.0475	7.1e-06	14737	0.001766	26.0681
C-C motif chemokine 4 levels	rs1634503	A	G	-0.0745	0.2416	9	34421139	0.0138	6.72e-08	14295	0.00203394	29.1303		C-C motif chemokine 4 levels	rs3860989	A	C	-0.0631	0.6988	9	33460141	0.0142	8.84e-06	11984	0.00167609	20.1166
C-C motif chemokine 4 levels	rs116193969	A	T	0.2915	0.0134	5	236974412	0.0617	2.31e-06	14296	0.00224674	32.1872		C-C motif chemokine 4 levels	rs42279	T	C	0.0743	0.1598	5	11317698	0.0162	4.51e-06	14738	0.00148241	21.8772
C-C motif chemokine 4 levels	rs116309267	C	G	0.1956	0.0299	10	756117	0.0405	1.37e-06	14723	0.0022195	32.746		C-C motif chemokine 4 levels	rs56131468	A	G	0.0833	0.1323	10	132716137	0.0178	2.87e-06	14296	0.00159312	22.8084
C-C motif chemokine 4 levels	rs148518028	T	C	0.1989	0.0317	4	79469060	0.044	6.17e-06	14296	0.00242867	34.7999		C-C motif chemokine 4 levels	rs5743614	T	C	0.0728	0.2565	4	38798935	0.0143	3.56e-07	12859	0.00202144	26.0423
C-C motif chemokine 4 levels	rs140505982	T	C	-0.2294	0.0248	20	46459749	0.0415	3.24e-08	13865	0.00254544	35.3774		C-C motif chemokine 4 levels	rs6100282	A	G	-0.0715	0.198	20	57507885	0.0159	6.9e-06	12799	0.00162361	20.8111
C-C motif chemokine 4 levels	rs112315344	T	G	0.2123	0.0284	3	33775793	0.0455	3.07e-06	14255	0.00248734	35.5405		C-C motif chemokine 4 levels	rs66822987	T	C	0.0648	0.2289	3	63106417	0.0146	9.06e-06	14296	0.0014823	21.2195
C-C motif chemokine 4 levels	rs137896358	T	C	0.2797	0.0186	16	18917908	0.0551	3.85e-07	12745	0.0028561	36.4996		C-C motif chemokine 4 levels	rs72800563	T	G	-0.1765	0.9693	16	79338459	0.0374	2.37e-06	14741	0.00185403	27.3773
C-C motif chemokine 4 levels	rs17692864	T	C	0.2321	0.9406	4	34945214	0.0283	2.38e-16	13662	0.00601966	82.7265		C-C motif chemokine 4 levels	rs78044056	A	G	-0.2607	0.0138	4	157055604	0.0552	2.33e-06	13809	0.00184993	25.5894
C-C motif chemokine 4 levels	rs8064426	A	G	-0.4104	0.1459	17	34819750	0.0173	2.11e-124	14295	0.0419767	626.262		C-C motif chemokine 4 levels	rs8064426	A	G	-0.4104	0.1459	17	34819750	0.0173	2.11e-124	14295	0.0419767	626.262
C-C motif chemokine 4 levels	rs113010081	T	C	-0.5767	0.8759	3	46457412	0.0184	1.24e-215	14296	0.072303	1114.05		C-C motif chemokine 4 levels	rs9818901	A	T	-0.1185	0.9445	3	152777012	0.0265	7.76e-06	14742	0.00147218	21.732
CD40L receptor levels	rs7798473	A	C	-0.1041	0.0609	10	108543387	0.0235	9.43e-06	14734	0.00123954	18.2836		CD40L receptor levels	rs1081489	A	G	-0.0789	0.8552	10	84407842	0.0176	7.36e-06	12196	0.00154177	18.8294
CD40L receptor levels	rs11755766	T	C	-0.0504	0.5049	20	10178951	0.0112	6.8e-06	14735	0.00126996	18.7341		CD40L receptor levels	rs117191103	T	C	0.3553	0.0208	20	44464356	0.0437	4.28e-16	14736	0.00514227	76.1579
CD40L receptor levels	rs1081489	A	G	-0.0789	0.8552	6	84407842	0.0176	7.36e-06	12196	0.00154177	18.8294		CD40L receptor levels	rs11755766	T	C	-0.0504	0.5049	6	10178951	0.0112	6.8e-06	14735	0.00126996	18.7341
CD40L receptor levels	rs34755276	A	G	0.0587	0.3475	22	57755822	0.0131	7.43e-06	12403	0.00156258	19.4078		CD40L receptor levels	rs12152184	A	G	0.1085	0.8849	22	45002809	0.0205	1.21e-07	12402	0.00239805	29.8074
CD40L receptor levels	rs8024256	A	G	-0.0562	0.3092	4	26829521	0.0121	3.41e-06	14736	0.00134926	19.9068		CD40L receptor levels	rs12500563	T	G	0.3143	0.9875	4	7304426	0.0687	4.76e-06	10795	0.00243874	26.3857
CD40L receptor levels	rs17372980	T	C	-0.0611	0.7421	2	59140291	0.0134	5.12e-06	14288	0.00142898	20.4436		CD40L receptor levels	rs138897138	A	G	0.109	0.914	2	122731427	0.0216	4.5e-07	14288	0.00186779	26.7332
CD40L receptor levels	rs35864161	T	G	-0.1269	0.9543	3	66365155	0.0284	7.88e-06	14735	0.00140461	20.7232		CD40L receptor levels	rs144949926	A	G	-0.2655	0.9784	3	20921481	0.0591	7.04e-06	14288	0.0029794	42.6909
CD40L receptor levels	rs4664334	T	C	0.0541	0.5003	8	161368905	0.0118	4.55e-06	14288	0.0014634	20.9368		CD40L receptor levels	rs149900704	A	G	-0.1956	0.0203	8	111799116	0.0442	9.63e-06	14732	0.0015218	22.4502
CD40L receptor levels	rs9993874	A	G	-0.0582	0.4883	1	55046724	0.0125	3.22e-06	12403	0.00169269	21.0267		CD40L receptor levels	rs17372980	T	C	-0.0611	0.7421	1	59140291	0.0134	5.12e-06	14288	0.00142898	20.4436
CD40L receptor levels	rs3967170	A	G	0.0789	0.1353	20	3773438	0.017	3.46e-06	14721	0.00145662	21.4713		CD40L receptor levels	rs187640246	T	C	-0.2717	0.0134	20	30007295	0.0604	6.85e-06	12792	0.00195189	25.0135
CD40L receptor levels	rs75626299	C	G	0.1458	0.9638	20	29426599	0.0316	3.95e-06	14728	0.00148334	21.8761		CD40L receptor levels	rs1883832	T	C	-0.4519	0.2575	20	44746982	0.0126	1.07e-281	14736	0.0780887	1248.02
CD40L receptor levels	rs149900704	A	G	-0.1956	0.0203	19	111799116	0.0442	9.63e-06	14732	0.0015218	22.4502		CD40L receptor levels	rs34755276	A	G	0.0587	0.3475	19	57755822	0.0131	7.43e-06	12403	0.00156258	19.4078
CD40L receptor levels	rs4278412	C	G	0.1978	0.0203	17	211450157	0.0413	1.67e-06	14725	0.00155622	22.948		CD40L receptor levels	rs35864161	T	G	-0.1269	0.9543	17	66365155	0.0284	7.88e-06	14735	0.00140461	20.7232
CD40L receptor levels	rs404842	A	G	-0.0599	0.6433	3	84304113	0.0123	1.12e-06	14287	0.00164665	23.5611		CD40L receptor levels	rs3967170	A	G	0.0789	0.1353	3	3773438	0.017	3.46e-06	14721	0.00145662	21.4713
CD40L receptor levels	rs187640246	T	C	-0.2717	0.0134	16	30007295	0.0604	6.85e-06	12792	0.00195189	25.0135		CD40L receptor levels	rs404842	A	G	-0.0599	0.6433	16	84304113	0.0123	1.12e-06	14287	0.00164665	23.5611
CD40L receptor levels	rs12500563	T	G	0.3143	0.9875	1	7304426	0.0687	4.76e-06	10795	0.00243874	26.3857		CD40L receptor levels	rs4278412	C	G	0.1978	0.0203	1	211450157	0.0413	1.67e-06	14725	0.00155622	22.948
CD40L receptor levels	rs138897138	A	G	0.109	0.914	2	122731427	0.0216	4.5e-07	14288	0.00186779	26.7332		CD40L receptor levels	rs4664334	T	C	0.0541	0.5003	2	161368905	0.0118	4.55e-06	14288	0.0014634	20.9368
CD40L receptor levels	rs9526031	A	C	0.064	0.4882	19	45595067	0.012	9.64e-08	14288	0.00204686	29.3014		CD40L receptor levels	rs7250371	T	C	0.0686	0.3648	19	57861085	0.0116	3.34e-09	14722	0.00218094	32.1736
CD40L receptor levels	rs12152184	A	G	0.1085	0.8849	20	45002809	0.0205	1.21e-07	12402	0.00239805	29.8074		CD40L receptor levels	rs73128569	A	T	-0.1788	0.9406	20	44606446	0.0268	2.53e-11	14288	0.00357237	51.2178
CD40L receptor levels	rs7250371	T	C	0.0686	0.3648	9	57861085	0.0116	3.34e-09	14722	0.00218094	32.1736		CD40L receptor levels	rs75626299	C	G	0.1458	0.9638	9	29426599	0.0316	3.95e-06	14728	0.00148334	21.8761
CD40L receptor levels	rs144949926	A	G	-0.2655	0.9784	7	20921481	0.0591	7.04e-06	14288	0.0029794	42.6909		CD40L receptor levels	rs7798473	A	C	-0.1041	0.0609	7	108543387	0.0235	9.43e-06	14734	0.00123954	18.2836
CD40L receptor levels	rs73128569	A	T	-0.1788	0.9406	15	44606446	0.0268	2.53e-11	14288	0.00357237	51.2178		CD40L receptor levels	rs8024256	A	G	-0.0562	0.3092	15	26829521	0.0121	3.41e-06	14736	0.00134926	19.9068
CD40L receptor levels	rs117191103	T	C	0.3553	0.0208	13	44464356	0.0437	4.28e-16	14736	0.00514227	76.1579		CD40L receptor levels	rs9526031	A	C	0.064	0.4882	13	45595067	0.012	9.64e-08	14288	0.00204686	29.3014
CD40L receptor levels	rs1883832	T	C	-0.4519	0.2575	4	44746982	0.0126	1.07e-281	14736	0.0780887	1248.02		CD40L receptor levels	rs9993874	A	G	-0.0582	0.4883	4	55046724	0.0125	3.22e-06	12403	0.00169269	21.0267
CUB domain-containing protein 1 levels	rs1463919	A	C	0.0507	0.4982	5	91776995	0.0113	7.23e-06	14285	0.00128523	18.3805		CUB domain-containing protein 1 levels	rs10044847	C	G	-0.0781	0.8283	5	2103391	0.0156	5.55e-07	14719	0.00173496	25.5778
CUB domain-containing protein 1 levels	rs10465082	T	C	-0.0504	0.5023	9	35993938	0.0112	6.8e-06	14733	0.00127005	18.7329		CUB domain-containing protein 1 levels	rs10465082	T	C	-0.0504	0.5023	9	35993938	0.0112	6.8e-06	14733	0.00127005	18.7329
CUB domain-containing protein 1 levels	rs35176543	T	G	0.0894	0.0924	9	17556914	0.0201	8.68e-06	14286	0.00134051	19.1736		CUB domain-containing protein 1 levels	rs10964983	C	G	-0.0616	0.5862	9	21413803	0.0114	6.53e-08	14724	0.00184089	27.1516
CUB domain-containing protein 1 levels	rs28535751	T	C	-0.0541	0.6294	4	59010649	0.0118	4.55e-06	14733	0.00136539	20.1411		CUB domain-containing protein 1 levels	rs111476793	A	G	0.0895	0.1339	4	53951496	0.0182	8.76e-07	12790	0.00185791	23.8032
CUB domain-containing protein 1 levels	rs6452820	A	G	-0.0738	0.8367	12	72411335	0.0159	3.46e-06	14286	0.00148833	21.291		CUB domain-containing protein 1 levels	rs111984955	C	G	0.2058	0.9817	12	15991375	0.0461	8.04e-06	14725	0.00152178	22.4392
CUB domain-containing protein 1 levels	rs59752567	T	G	-0.0923	0.0938	6	58791416	0.0204	6.05e-06	14730	0.00144831	21.3616		CUB domain-containing protein 1 levels	rs118116993	A	T	0.0957	0.0969	6	162326838	0.0197	1.19e-06	14286	0.00160293	22.933
CUB domain-containing protein 1 levels	rs11864674	A	C	0.2029	0.0186	16	66391749	0.0458	9.42e-06	14246	0.00150298	21.4407		CUB domain-containing protein 1 levels	rs11864674	A	C	0.2029	0.0186	16	66391749	0.0458	9.42e-06	14246	0.00150298	21.4407
CUB domain-containing protein 1 levels	rs59872649	A	G	-0.1093	0.0652	11	148430383	0.0232	2.46e-06	14734	0.00145625	21.4848		CUB domain-containing protein 1 levels	rs12290068	A	G	0.1221	0.3187	11	126261564	0.0122	1.4e-23	14726	0.00647414	95.9463
CUB domain-containing protein 1 levels	rs6991332	T	C	-0.0579	0.6455	16	61937553	0.0119	1.14e-06	14286	0.00153426	21.9491		CUB domain-containing protein 1 levels	rs12928188	A	T	-0.0658	0.2312	16	79183747	0.0134	9.09e-07	14715	0.00153916	22.6805
CUB domain-containing protein 1 levels	rs111984955	C	G	0.2058	0.9817	8	15991375	0.0461	8.04e-06	14725	0.00152178	22.4392		CUB domain-containing protein 1 levels	rs1463919	A	C	0.0507	0.4982	8	91776995	0.0113	7.23e-06	14285	0.00128523	18.3805
CUB domain-containing protein 1 levels	rs12928188	A	T	-0.0658	0.2312	20	79183747	0.0134	9.09e-07	14715	0.00153916	22.6805		CUB domain-containing protein 1 levels	rs146583535	A	G	0.4557	0.0265	20	18761853	0.0968	2.51e-06	8372	0.0107145	90.6512
CUB domain-containing protein 1 levels	rs61782461	T	C	-0.2176	0.9829	12	101804329	0.0471	3.84e-06	14286	0.00159167	22.7717		CUB domain-containing protein 1 levels	rs17607930	A	G	0.1654	0.9669	12	60829749	0.037	7.81e-06	14286	0.0017511	25.0566
CUB domain-containing protein 1 levels	rs35478654	T	C	-0.148	0.0367	22	58453757	0.0312	2.1e-06	14725	0.00154875	22.8376		CUB domain-containing protein 1 levels	rs191929998	A	G	-0.1938	0.9581	22	31852311	0.0409	2.15e-06	9844	0.00301552	29.7685
CUB domain-containing protein 1 levels	rs4804148	T	C	-0.0619	0.7187	3	11270867	0.0125	7.35e-07	14734	0.00154928	22.8593		CUB domain-containing protein 1 levels	rs2276862	C	G	0.303	0.8212	3	45187785	0.0146	1.14e-95	14730	0.0269607	408.08
CUB domain-containing protein 1 levels	rs118116993	A	T	0.0957	0.0969	21	162326838	0.0197	1.19e-06	14286	0.00160293	22.933		CUB domain-containing protein 1 levels	rs2742145	A	G	0.2325	0.0213	21	37270018	0.051	5.14e-06	11538	0.00225375	26.0579
CUB domain-containing protein 1 levels	rs75892552	T	G	-0.1259	0.0544	14	36021431	0.0279	6.41e-06	14286	0.00163075	23.3317		CUB domain-containing protein 1 levels	rs28535751	T	C	-0.0541	0.6294	14	59010649	0.0118	4.55e-06	14733	0.00136539	20.1411
CUB domain-containing protein 1 levels	rs111476793	A	G	0.0895	0.1339	11	53951496	0.0182	8.76e-07	12790	0.00185791	23.8032		CUB domain-containing protein 1 levels	rs35176543	T	G	0.0894	0.0924	11	17556914	0.0201	8.68e-06	14286	0.00134051	19.1736
CUB domain-containing protein 1 levels	rs17607930	A	G	0.1654	0.9669	3	60829749	0.037	7.81e-06	14286	0.0017511	25.0566		CUB domain-containing protein 1 levels	rs35478654	T	C	-0.148	0.0367	3	58453757	0.0312	2.1e-06	14725	0.00154875	22.8376
CUB domain-containing protein 1 levels	rs74811341	T	C	-0.1323	0.0513	19	38720826	0.0277	1.79e-06	14734	0.00170371	25.1419		CUB domain-containing protein 1 levels	rs4804148	T	C	-0.0619	0.7187	19	11270867	0.0125	7.35e-07	14734	0.00154928	22.8593
CUB domain-containing protein 1 levels	rs7506429	A	C	0.0737	0.7965	16	19991319	0.0144	3.09e-07	14286	0.00176082	25.1959		CUB domain-containing protein 1 levels	rs544425471	C	G	0.3879	0.9894	16	46462357	0.084	3.88e-06	8827	0.00315608	27.9405
CUB domain-containing protein 1 levels	rs573808300	A	G	-0.2998	0.0121	7	89774204	0.0599	5.59e-07	11718	0.00214878	25.2293		CUB domain-containing protein 1 levels	rs573808300	A	G	-0.2998	0.0121	7	89774204	0.0599	5.59e-07	11718	0.00214878	25.2293
CUB domain-containing protein 1 levels	rs10044847	C	G	-0.0781	0.8283	15	2103391	0.0156	5.55e-07	14719	0.00173496	25.5778		CUB domain-containing protein 1 levels	rs59752567	T	G	-0.0923	0.0938	15	58791416	0.0204	6.05e-06	14730	0.00144831	21.3616
CUB domain-containing protein 1 levels	rs2742145	A	G	0.2325	0.0213	2	37270018	0.051	5.14e-06	11538	0.00225375	26.0579		CUB domain-containing protein 1 levels	rs59872649	A	G	-0.1093	0.0652	2	148430383	0.0232	2.46e-06	14734	0.00145625	21.4848
CUB domain-containing protein 1 levels	rs10964983	C	G	-0.0616	0.5862	1	21413803	0.0114	6.53e-08	14724	0.00184089	27.1516		CUB domain-containing protein 1 levels	rs61782461	T	C	-0.2176	0.9829	1	101804329	0.0471	3.84e-06	14286	0.00159167	22.7717
CUB domain-containing protein 1 levels	rs544425471	C	G	0.3879	0.9894	5	46462357	0.084	3.88e-06	8827	0.00315608	27.9405		CUB domain-containing protein 1 levels	rs6452820	A	G	-0.0738	0.8367	5	72411335	0.0159	3.46e-06	14286	0.00148833	21.291
CUB domain-containing protein 1 levels	rs191929998	A	G	-0.1938	0.9581	11	31852311	0.0409	2.15e-06	9844	0.00301552	29.7685		CUB domain-containing protein 1 levels	rs672806	A	G	0.0816	0.4097	11	126188405	0.0116	2e-12	14286	0.00322069	46.153
CUB domain-containing protein 1 levels	rs672806	A	G	0.0816	0.4097	8	126188405	0.0116	2e-12	14286	0.00322069	46.153		CUB domain-containing protein 1 levels	rs6991332	T	C	-0.0579	0.6455	8	61937553	0.0119	1.14e-06	14286	0.00153426	21.9491
CUB domain-containing protein 1 levels	rs9272226	T	C	-0.0933	0.6505	17	32602396	0.0118	2.64e-15	14733	0.00395811	58.5386		CUB domain-containing protein 1 levels	rs74811341	T	C	-0.1323	0.0513	17	38720826	0.0277	1.79e-06	14734	0.00170371	25.1419
CUB domain-containing protein 1 levels	rs146583535	A	G	0.4557	0.0265	18	18761853	0.0968	2.51e-06	8372	0.0107145	90.6512		CUB domain-containing protein 1 levels	rs7506429	A	C	0.0737	0.7965	18	19991319	0.0144	3.09e-07	14286	0.00176082	25.1959
CUB domain-containing protein 1 levels	rs12290068	A	G	0.1221	0.3187	17	126261564	0.0122	1.4e-23	14726	0.00647414	95.9463		CUB domain-containing protein 1 levels	rs75892552	T	G	-0.1259	0.0544	17	36021431	0.0279	6.41e-06	14286	0.00163075	23.3317
CUB domain-containing protein 1 levels	rs7618923	T	C	-0.1738	0.1811	3	45130725	0.0151	1.18e-30	14286	0.0089594	129.133		CUB domain-containing protein 1 levels	rs7618923	T	C	-0.1738	0.1811	3	45130725	0.0151	1.18e-30	14286	0.0089594	129.133
CUB domain-containing protein 1 levels	rs2276862	C	G	0.303	0.8212	6	45187785	0.0146	1.14e-95	14730	0.0269607	408.08		CUB domain-containing protein 1 levels	rs9272226	T	C	-0.0933	0.6505	6	32602396	0.0118	2.64e-15	14733	0.00395811	58.5386
C-X-C motif chemokine 1 levels	rs10508556	T	C	0.0518	0.4633	10	18285342	0.0116	7.99e-06	14735	0.00133439	19.6859		C-X-C motif chemokine 1 levels	rs10508556	T	C	0.0518	0.4633	10	18285342	0.0116	7.99e-06	14735	0.00133439	19.6859
C-X-C motif chemokine 1 levels	rs7700661	A	G	0.0556	0.3196	11	122405522	0.0124	7.33e-06	14719	0.00134447	19.8132		C-X-C motif chemokine 1 levels	rs10734292	A	G	0.123	0.067	11	20486401	0.0267	4.09e-06	11776	0.00189146	22.3122
C-X-C motif chemokine 1 levels	rs6807587	A	G	0.0577	0.2947	12	45270029	0.0128	6.55e-06	14733	0.001384	20.4159		C-X-C motif chemokine 1 levels	rs118090102	T	G	-0.2573	0.0166	12	28799395	0.0582	9.83e-06	12935	0.00216146	28.0148
C-X-C motif chemokine 1 levels	rs2122155	A	G	-0.0538	0.5637	19	59689961	0.0117	4.26e-06	14717	0.00142373	20.9801		C-X-C motif chemokine 1 levels	rs11880837	A	G	0.0583	0.3161	19	14808453	0.0127	4.42e-06	14288	0.00146955	21.0249
C-X-C motif chemokine 1 levels	rs11880837	A	G	0.0583	0.3161	4	14808453	0.0127	4.42e-06	14288	0.00146955	21.0249		C-X-C motif chemokine 1 levels	rs1366946	T	C	-0.3134	0.7638	4	74738469	0.0134	5.65e-121	14730	0.0354395	541.13
C-X-C motif chemokine 1 levels	rs150441545	A	C	-0.0719	0.8268	12	35091527	0.0158	5.35e-06	14288	0.00148059	21.1831		C-X-C motif chemokine 1 levels	rs141276323	C	G	0.1982	0.0196	12	90180208	0.0444	8.05e-06	14728	0.00150972	22.2658
C-X-C motif chemokine 1 levels	rs6700633	T	C	-0.1886	0.9791	7	211439817	0.042	7.11e-06	14726	0.00145575	21.4657		C-X-C motif chemokine 1 levels	rs144620567	T	C	0.1891	0.9761	7	115483444	0.0426	9.04e-06	14730	0.00166842	24.6135
C-X-C motif chemokine 1 levels	rs937341	T	G	0.066	0.7719	5	125093430	0.0146	6.17e-06	14288	0.00153393	21.9473		C-X-C motif chemokine 1 levels	rs144747179	T	C	0.2626	0.0157	5	159394723	0.0582	6.42e-06	12591	0.00213131	26.8884
C-X-C motif chemokine 1 levels	rs141276323	C	G	0.1982	0.0196	10	90180208	0.0444	8.05e-06	14728	0.00150972	22.2658		C-X-C motif chemokine 1 levels	rs146204850	T	C	0.2706	0.0138	10	13896867	0.0601	6.72e-06	13801	0.0019931	27.5577
C-X-C motif chemokine 1 levels	rs2835916	C	G	-0.0564	0.3876	14	39102421	0.012	2.6e-06	14735	0.00151011	22.282		C-X-C motif chemokine 1 levels	rs150441545	A	C	-0.0719	0.8268	14	35091527	0.0158	5.35e-06	14288	0.00148059	21.1831
C-X-C motif chemokine 1 levels	rs10734292	A	G	0.123	0.067	4	20486401	0.0267	4.09e-06	11776	0.00189146	22.3122		C-X-C motif chemokine 1 levels	rs2122155	A	G	-0.0538	0.5637	4	59689961	0.0117	4.26e-06	14717	0.00142373	20.9801
C-X-C motif chemokine 1 levels	rs8136931	A	G	-0.1533	0.0337	15	33031339	0.0344	8.33e-06	14736	0.00153058	22.5861		C-X-C motif chemokine 1 levels	rs2280441	A	G	-0.1443	0.0405	15	81240669	0.0312	3.75e-06	14735	0.00161831	23.8813
C-X-C motif chemokine 1 levels	rs2280441	A	G	-0.1443	0.0405	21	81240669	0.0312	3.75e-06	14735	0.00161831	23.8813		C-X-C motif chemokine 1 levels	rs2835916	C	G	-0.0564	0.3876	21	39102421	0.012	2.6e-06	14735	0.00151011	22.282
C-X-C motif chemokine 1 levels	rs144620567	T	C	0.1891	0.9761	5	115483444	0.0426	9.04e-06	14730	0.00166842	24.6135		C-X-C motif chemokine 1 levels	rs374636704	T	G	0.3935	0.009	5	177372616	0.0869	5.95e-06	8911	0.00276208	24.6755
C-X-C motif chemokine 1 levels	rs374636704	T	G	0.3935	0.009	8	177372616	0.0869	5.95e-06	8911	0.00276208	24.6755		C-X-C motif chemokine 1 levels	rs57228648	T	C	0.2036	0.9769	8	134581618	0.0452	6.66e-06	14735	0.00187089	27.6154
C-X-C motif chemokine 1 levels	rs144747179	T	C	0.2626	0.0157	4	159394723	0.0582	6.42e-06	12591	0.00213131	26.8884		C-X-C motif chemokine 1 levels	rs62311721	T	C	-0.186	0.9588	4	84005961	0.0407	4.88e-06	14288	0.00273326	39.1544
C-X-C motif chemokine 1 levels	rs146204850	T	C	0.2706	0.0138	1	13896867	0.0601	6.72e-06	13801	0.0019931	27.5577		C-X-C motif chemokine 1 levels	rs6700633	T	C	-0.1886	0.9791	1	211439817	0.042	7.11e-06	14726	0.00145575	21.4657
C-X-C motif chemokine 1 levels	rs57228648	T	C	0.2036	0.9769	3	134581618	0.0452	6.66e-06	14735	0.00187089	27.6154		C-X-C motif chemokine 1 levels	rs6807587	A	G	0.0577	0.2947	3	45270029	0.0128	6.55e-06	14733	0.001384	20.4159
C-X-C motif chemokine 1 levels	rs118090102	T	G	-0.2573	0.0166	1	28799395	0.0582	9.83e-06	12935	0.00216146	28.0148		C-X-C motif chemokine 1 levels	rs75883619	T	C	-0.2241	0.9769	1	191712620	0.0502	8.04e-06	14736	0.0022666	33.472
C-X-C motif chemokine 1 levels	rs75883619	T	C	-0.2241	0.9769	5	191712620	0.0502	8.04e-06	14736	0.0022666	33.472		C-X-C motif chemokine 1 levels	rs7700661	A	G	0.0556	0.3196	5	122405522	0.0124	7.33e-06	14719	0.00134447	19.8132
C-X-C motif chemokine 1 levels	rs62311721	T	C	-0.186	0.9588	22	84005961	0.0407	4.88e-06	14288	0.00273326	39.1544		C-X-C motif chemokine 1 levels	rs8136931	A	G	-0.1533	0.0337	22	33031339	0.0344	8.33e-06	14736	0.00153058	22.5861
C-X-C motif chemokine 1 levels	rs1366946	T	C	-0.3134	0.7638	12	74738469	0.0134	5.65e-121	14730	0.0354395	541.13		C-X-C motif chemokine 1 levels	rs937341	T	G	0.066	0.7719	12	125093430	0.0146	6.17e-06	14288	0.00153393	21.9473
C-X-C motif chemokine 10 levels	rs3846056	A	G	-0.0559	0.3248	9	134227292	0.0124	6.54e-06	14296	0.00137057	19.6179		C-X-C motif chemokine 10 levels	rs10481754	T	C	-0.0548	0.4567	9	84196490	0.0119	4.12e-06	14296	0.00149026	21.3336
C-X-C motif chemokine 10 levels	rs820963	C	G	-0.0539	0.3617	15	57744868	0.0122	9.96e-06	14732	0.00134147	19.7864		C-X-C motif chemokine 10 levels	rs1077965	A	G	-0.0546	0.5648	15	80065337	0.0118	3.71e-06	14731	0.00146554	21.6177
C-X-C motif chemokine 10 levels	rs59465157	A	G	0.1295	0.0442	1	115740808	0.0287	6.42e-06	14744	0.00141696	20.9185		C-X-C motif chemokine 10 levels	rs112202639	A	G	-0.1609	0.9671	1	44566391	0.0336	1.68e-06	14744	0.00164744	24.3266
C-X-C motif chemokine 10 levels	rs12476448	T	C	0.0536	0.4864	4	14400474	0.0115	3.15e-06	14737	0.00143542	21.1813		C-X-C motif chemokine 10 levels	rs115140093	T	C	-0.5186	0.9732	4	76910673	0.042	5.02e-35	14744	0.0140292	209.761
C-X-C motif chemokine 10 levels	rs10481754	T	C	-0.0548	0.4567	16	84196490	0.0119	4.12e-06	14296	0.00149026	21.3336		C-X-C motif chemokine 10 levels	rs11645285	C	G	-0.1096	0.9073	16	5063233	0.0242	5.93e-06	11345	0.00202061	22.9661
C-X-C motif chemokine 10 levels	rs741344	A	G	-0.06	0.7036	6	68597086	0.013	3.92e-06	14296	0.00150154	21.4953		C-X-C motif chemokine 10 levels	rs117298099	A	G	0.1456	0.0363	6	152726625	0.0325	7.46e-06	14725	0.00148321	21.8697
C-X-C motif chemokine 10 levels	rs1563171	A	G	0.0592	0.7042	11	3891773	0.0127	3.14e-06	14740	0.00146005	21.5497		C-X-C motif chemokine 10 levels	rs11825923	T	C	0.1921	0.0237	11	116006514	0.0421	5.04e-06	14247	0.00170772	24.3681
C-X-C motif chemokine 10 levels	rs1077965	A	G	-0.0546	0.5648	7	80065337	0.0118	3.71e-06	14731	0.00146554	21.6177		C-X-C motif chemokine 10 levels	rs12155428	T	C	-0.1765	0.0284	7	3425301	0.0375	2.52e-06	14733	0.0017192	25.3691
C-X-C motif chemokine 10 levels	rs117298099	A	G	0.1456	0.0363	6	152726625	0.0325	7.46e-06	14725	0.00148321	21.8697		C-X-C motif chemokine 10 levels	rs12174864	A	G	-0.0582	0.6254	6	88557407	0.0121	1.51e-06	14295	0.00158709	22.7203
C-X-C motif chemokine 10 levels	rs61811733	C	G	-0.1436	0.9616	2	181143447	0.0324	9.33e-06	14738	0.00152288	22.4753		C-X-C motif chemokine 10 levels	rs12476448	T	C	0.0536	0.4864	2	14400474	0.0115	3.15e-06	14737	0.00143542	21.1813
C-X-C motif chemokine 10 levels	rs4367871	T	C	-0.0567	0.5587	3	1845059	0.0119	1.89e-06	14296	0.00158529	22.6961		C-X-C motif chemokine 10 levels	rs12629593	T	G	-0.0879	0.1209	3	54104178	0.0182	1.37e-06	14744	0.00164238	24.2517
C-X-C motif chemokine 10 levels	rs12174864	A	G	-0.0582	0.6254	4	88557407	0.0121	1.51e-06	14295	0.00158709	22.7203		C-X-C motif chemokine 10 levels	rs12646113	T	C	0.0977	0.246	4	77175245	0.0136	6.78e-13	14743	0.003541	52.3833
C-X-C motif chemokine 10 levels	rs11645285	C	G	-0.1096	0.9073	9	5063233	0.0242	5.93e-06	11345	0.00202061	22.9661		C-X-C motif chemokine 10 levels	rs143796249	C	G	-0.2858	0.012	9	4150061	0.062	4.03e-06	14296	0.00193684	27.7388
C-X-C motif chemokine 10 levels	rs4804148	T	C	-0.0629	0.7227	22	11270867	0.013	1.31e-06	14744	0.00158577	23.4145		C-X-C motif chemokine 10 levels	rs150519056	T	C	-0.1841	0.9688	22	50774821	0.0376	9.77e-07	13661	0.00204893	28.0437
C-X-C motif chemokine 10 levels	rs74956615	A	T	-0.1358	0.0495	2	10427721	0.0294	3.86e-06	13671	0.00173535	23.7617		C-X-C motif chemokine 10 levels	rs1563171	A	G	0.0592	0.7042	2	3891773	0.0127	3.14e-06	14740	0.00146005	21.5497
C-X-C motif chemokine 10 levels	rs12629593	T	G	-0.0879	0.1209	2	54104178	0.0182	1.37e-06	14744	0.00164238	24.2517		C-X-C motif chemokine 10 levels	rs2164693	A	G	-0.1736	0.9625	2	139887164	0.0393	9.99e-06	14296	0.00217551	31.1646
C-X-C motif chemokine 10 levels	rs112202639	A	G	-0.1609	0.9671	8	44566391	0.0336	1.68e-06	14744	0.00164744	24.3266		C-X-C motif chemokine 10 levels	rs2349689	A	G	-0.0789	0.2555	8	62003730	0.0164	1.5e-06	14296	0.00236832	33.9331
C-X-C motif chemokine 10 levels	rs11825923	T	C	0.1921	0.0237	6	116006514	0.0421	5.04e-06	14247	0.00170772	24.3681		C-X-C motif chemokine 10 levels	rs2523495	T	C	0.1095	0.1048	6	31377978	0.0196	2.31e-08	14743	0.00224978	33.2388
C-X-C motif chemokine 10 levels	rs12155428	T	C	-0.1765	0.0284	12	3425301	0.0375	2.52e-06	14733	0.0017192	25.3691		C-X-C motif chemokine 10 levels	rs3184504	T	C	0.1138	0.4756	12	111884608	0.0131	3.72e-18	11793	0.0064598	76.6627
C-X-C motif chemokine 10 levels	rs55732300	A	G	0.1175	0.929	3	73731422	0.025	2.6e-06	14730	0.00182129	26.8729		C-X-C motif chemokine 10 levels	rs3846056	A	G	-0.0559	0.3248	3	134227292	0.0124	6.54e-06	14296	0.00137057	19.6179
C-X-C motif chemokine 10 levels	rs62208309	T	C	-0.1371	0.0542	10	51942555	0.0309	9.13e-06	14296	0.0019271	27.5991		C-X-C motif chemokine 10 levels	rs4367871	T	C	-0.0567	0.5587	10	1845059	0.0119	1.89e-06	14296	0.00158529	22.6961
C-X-C motif chemokine 10 levels	rs143796249	C	G	-0.2858	0.012	19	4150061	0.062	4.03e-06	14296	0.00193684	27.7388		C-X-C motif chemokine 10 levels	rs4804148	T	C	-0.0629	0.7227	19	11270867	0.013	1.31e-06	14744	0.00158577	23.4145
C-X-C motif chemokine 10 levels	rs150519056	T	C	-0.1841	0.9688	11	50774821	0.0376	9.77e-07	13661	0.00204893	28.0437		C-X-C motif chemokine 10 levels	rs55732300	A	G	0.1175	0.929	11	73731422	0.025	2.6e-06	14730	0.00182129	26.8729
C-X-C motif chemokine 10 levels	rs76484468	T	C	-0.2168	0.9792	5	227559824	0.0482	6.86e-06	14744	0.00191462	28.2795		C-X-C motif chemokine 10 levels	rs59465157	A	G	0.1295	0.0442	5	115740808	0.0287	6.42e-06	14744	0.00141696	20.9185
C-X-C motif chemokine 10 levels	rs72682331	A	G	0.1089	0.0979	1	112904535	0.0209	1.88e-07	14731	0.00209471	30.9177		C-X-C motif chemokine 10 levels	rs61811733	C	G	-0.1436	0.9616	1	181143447	0.0324	9.33e-06	14738	0.00152288	22.4753
C-X-C motif chemokine 10 levels	rs2164693	A	G	-0.1736	0.9625	20	139887164	0.0393	9.99e-06	14296	0.00217551	31.1646		C-X-C motif chemokine 10 levels	rs62208309	T	C	-0.1371	0.0542	20	51942555	0.0309	9.13e-06	14296	0.0019271	27.5991
C-X-C motif chemokine 10 levels	rs2523495	T	C	0.1095	0.1048	4	31377978	0.0196	2.31e-08	14743	0.00224978	33.2388		C-X-C motif chemokine 10 levels	rs72651343	T	C	-0.6096	0.9892	4	76808216	0.0619	6.98e-23	14257	0.00794013	114.093
C-X-C motif chemokine 10 levels	rs2349689	A	G	-0.0789	0.2555	4	62003730	0.0164	1.5e-06	14296	0.00236832	33.9331		C-X-C motif chemokine 10 levels	rs72682331	A	G	0.1089	0.0979	4	112904535	0.0209	1.88e-07	14731	0.00209471	30.9177
C-X-C motif chemokine 10 levels	rs12646113	T	C	0.0977	0.246	12	77175245	0.0136	6.78e-13	14743	0.003541	52.3833		C-X-C motif chemokine 10 levels	rs741344	A	G	-0.06	0.7036	12	68597086	0.013	3.92e-06	14296	0.00150154	21.4953
C-X-C motif chemokine 10 levels	rs3184504	T	C	0.1138	0.4756	19	111884608	0.0131	3.72e-18	11793	0.0064598	76.6627		C-X-C motif chemokine 10 levels	rs74956615	A	T	-0.1358	0.0495	19	10427721	0.0294	3.86e-06	13671	0.00173535	23.7617
C-X-C motif chemokine 10 levels	rs72651343	T	C	-0.6096	0.9892	2	76808216	0.0619	6.98e-23	14257	0.00794013	114.093		C-X-C motif chemokine 10 levels	rs76484468	T	C	-0.2168	0.9792	2	227559824	0.0482	6.86e-06	14744	0.00191462	28.2795
C-X-C motif chemokine 10 levels	rs115140093	T	C	-0.5186	0.9732	2	76910673	0.042	5.02e-35	14744	0.0140292	209.761		C-X-C motif chemokine 10 levels	rs820963	C	G	-0.0539	0.3617	2	57744868	0.0122	9.96e-06	14732	0.00134147	19.7864
C-X-C motif chemokine 11 levels	rs11754031	T	C	0.0542	0.357	10	88567494	0.0122	8.89e-06	14288	0.00134868	19.2932		C-X-C motif chemokine 11 levels	rs10733789	T	C	-0.0815	0.6875	10	64948684	0.0127	1.39e-10	14287	0.00285409	40.8874
C-X-C motif chemokine 11 levels	rs10876335	C	G	0.0607	0.3069	12	53150540	0.0133	5.02e-06	13240	0.00156747	20.7828		C-X-C motif chemokine 11 levels	rs10876335	C	G	0.0607	0.3069	12	53150540	0.0133	5.02e-06	13240	0.00156747	20.7828
C-X-C motif chemokine 11 levels	rs12998222	T	C	0.2339	0.9855	11	153497193	0.0528	9.43e-06	13801	0.00156356	21.6094		C-X-C motif chemokine 11 levels	rs10898158	A	G	0.0609	0.6028	11	83554112	0.0121	4.83e-07	14288	0.00177602	25.4173
C-X-C motif chemokine 11 levels	rs2013836	A	C	0.1383	0.0402	7	181142796	0.0309	7.62e-06	14732	0.00147598	21.7734		C-X-C motif chemokine 11 levels	rs111787182	A	C	-0.1445	0.951	7	157911633	0.0314	4.19e-06	13224	0.001946	25.7801
C-X-C motif chemokine 11 levels	rs17824652	T	C	0.1168	0.9406	4	41987913	0.0258	5.98e-06	14288	0.00152443	21.8112		C-X-C motif chemokine 11 levels	rs112884138	T	C	-0.0976	0.0892	4	134362360	0.0209	3.01e-06	14728	0.00154781	22.8284
C-X-C motif chemokine 11 levels	rs115344667	T	C	-0.1344	0.9568	2	78400313	0.0302	8.57e-06	14736	0.00149325	22.0345		C-X-C motif chemokine 11 levels	rs114013730	A	G	0.3893	0.9892	2	112444622	0.0853	5.02e-06	11961	0.00323822	38.8517
C-X-C motif chemokine 11 levels	rs2678131	T	C	-0.1497	0.0348	2	43091649	0.033	5.72e-06	14720	0.00150546	22.1908		C-X-C motif chemokine 11 levels	rs115344667	T	C	-0.1344	0.9568	2	78400313	0.0302	8.57e-06	14736	0.00149325	22.0345
C-X-C motif chemokine 11 levels	rs7750544	T	C	-0.0773	0.165	4	154177484	0.0164	2.44e-06	13644	0.00164649	22.4985		C-X-C motif chemokine 11 levels	rs116470923	T	C	-0.1975	0.0216	4	77374393	0.0427	3.74e-06	14736	0.00164867	24.3317
C-X-C motif chemokine 11 levels	rs60141220	A	G	-0.0777	0.1703	6	26395741	0.0165	2.49e-06	13221	0.00170611	22.5917		C-X-C motif chemokine 11 levels	rs11754031	T	C	0.0542	0.357	6	88567494	0.0122	8.89e-06	14288	0.00134868	19.2932
C-X-C motif chemokine 11 levels	rs112884138	T	C	-0.0976	0.0892	14	134362360	0.0209	3.01e-06	14728	0.00154781	22.8284		C-X-C motif chemokine 11 levels	rs12433317	A	G	0.0571	0.4282	14	50775476	0.012	1.95e-06	14288	0.00159659	22.8453
C-X-C motif chemokine 11 levels	rs12433317	A	G	0.0571	0.4282	2	50775476	0.012	1.95e-06	14288	0.00159659	22.8453		C-X-C motif chemokine 11 levels	rs12998222	T	C	0.2339	0.9855	2	153497193	0.0528	9.43e-06	13801	0.00156356	21.6094
C-X-C motif chemokine 11 levels	rs2245786	A	G	-0.0599	0.6525	17	4795382	0.0131	4.82e-06	14721	0.00162712	23.9886		C-X-C motif chemokine 11 levels	rs144908342	A	G	-0.1763	0.0292	17	71105507	0.0394	7.65e-06	14727	0.00176217	25.9937
C-X-C motif chemokine 11 levels	rs374784992	A	G	0.1349	0.9402	2	119585039	0.0297	5.57e-06	11760	0.00204633	24.1101		C-X-C motif chemokine 11 levels	rs148828177	T	C	-0.1509	0.0385	2	240244812	0.034	9.07e-06	14732	0.00168585	24.8745
C-X-C motif chemokine 11 levels	rs7222922	T	C	-0.0882	0.1205	1	34335694	0.0182	1.26e-06	14726	0.00164888	24.3183		C-X-C motif chemokine 11 levels	rs17466177	T	C	-0.1822	0.9741	1	222852472	0.0409	8.4e-06	14723	0.00167506	24.6999
C-X-C motif chemokine 11 levels	rs116470923	T	C	-0.1975	0.0216	20	77374393	0.0427	3.74e-06	14736	0.00164867	24.3317		C-X-C motif chemokine 11 levels	rs17824652	T	C	0.1168	0.9406	20	41987913	0.0258	5.98e-06	14288	0.00152443	21.8112
C-X-C motif chemokine 11 levels	rs77516076	C	G	0.1915	0.0233	1	50895131	0.0432	9.3e-06	14730	0.00166911	24.6237		C-X-C motif chemokine 11 levels	rs185516256	T	C	0.1566	0.9575	1	51541675	0.0349	7.22e-06	14288	0.00199591	28.5706
C-X-C motif chemokine 11 levels	rs17466177	T	C	-0.1822	0.9741	1	222852472	0.0409	8.4e-06	14723	0.00167506	24.6999		C-X-C motif chemokine 11 levels	rs2013836	A	C	0.1383	0.0402	1	181142796	0.0309	7.62e-06	14732	0.00147598	21.7734
C-X-C motif chemokine 11 levels	rs148828177	T	C	-0.1509	0.0385	20	240244812	0.034	9.07e-06	14732	0.00168585	24.8745		C-X-C motif chemokine 11 levels	rs2245786	A	G	-0.0599	0.6525	20	4795382	0.0131	4.82e-06	14721	0.00162712	23.9886
C-X-C motif chemokine 11 levels	rs7009937	T	C	0.1175	0.9321	12	96176796	0.025	2.6e-06	14288	0.00174758	25.0097		C-X-C motif chemokine 11 levels	rs2678131	T	C	-0.1497	0.0348	12	43091649	0.033	5.72e-06	14720	0.00150546	22.1908
C-X-C motif chemokine 11 levels	rs4748380	T	C	0.0901	0.1188	6	17590681	0.019	2.12e-06	14732	0.00169969	25.0791		C-X-C motif chemokine 11 levels	rs2894233	A	G	-0.2236	0.9724	6	32011678	0.047	1.96e-06	11917	0.00268366	32.0619
C-X-C motif chemokine 11 levels	rs10898158	A	G	0.0609	0.6028	12	83554112	0.0121	4.83e-07	14288	0.00177602	25.4173		C-X-C motif chemokine 11 levels	rs3184504	T	C	0.1236	0.4764	12	111884608	0.0132	7.7e-21	11785	0.00762146	90.4934
C-X-C motif chemokine 11 levels	rs111787182	A	C	-0.1445	0.951	4	157911633	0.0314	4.19e-06	13224	0.001946	25.7801		C-X-C motif chemokine 11 levels	rs374784992	A	G	0.1349	0.9402	4	119585039	0.0297	5.57e-06	11760	0.00204633	24.1101
C-X-C motif chemokine 11 levels	rs144908342	A	G	-0.1763	0.0292	10	71105507	0.0394	7.65e-06	14727	0.00176217	25.9937		C-X-C motif chemokine 11 levels	rs4748380	T	C	0.0901	0.1188	10	17590681	0.019	2.12e-06	14732	0.00169969	25.0791
C-X-C motif chemokine 11 levels	rs72747175	A	G	0.1535	0.9608	4	18009856	0.0326	2.49e-06	14730	0.00177487	26.1867		C-X-C motif chemokine 11 levels	rs59148364	A	G	0.1821	0.0278	4	77130802	0.0378	1.45e-06	14721	0.00179246	26.4306
C-X-C motif chemokine 11 levels	rs59148364	A	G	0.1821	0.0278	1	77130802	0.0378	1.45e-06	14721	0.00179246	26.4306		C-X-C motif chemokine 11 levels	rs60141220	A	G	-0.0777	0.1703	1	26395741	0.0165	2.49e-06	13221	0.00170611	22.5917
C-X-C motif chemokine 11 levels	rs7475335	A	C	-0.0646	0.3172	3	104343428	0.0124	1.89e-07	14735	0.00180768	26.6808		C-X-C motif chemokine 11 levels	rs62291421	C	G	0.2674	0.9763	3	188015332	0.0518	2.44e-07	12305	0.00330891	40.8446
C-X-C motif chemokine 11 levels	rs78632565	T	C	0.1082	0.9152	4	70982905	0.0214	4.28e-07	14722	0.00181717	26.7975		C-X-C motif chemokine 11 levels	rs6827617	A	G	-0.1724	0.6041	4	76916146	0.0118	2.42e-48	14718	0.0142167	212.23
C-X-C motif chemokine 11 levels	rs185516256	T	C	0.1566	0.9575	8	51541675	0.0349	7.22e-06	14288	0.00199591	28.5706		C-X-C motif chemokine 11 levels	rs7009937	T	C	0.1175	0.9321	8	96176796	0.025	2.6e-06	14288	0.00174758	25.0097
C-X-C motif chemokine 11 levels	rs72925566	A	G	-0.0973	0.1651	17	89498971	0.0185	1.44e-07	11337	0.00260998	29.6615		C-X-C motif chemokine 11 levels	rs7222922	T	C	-0.0882	0.1205	17	34335694	0.0182	1.26e-06	14726	0.00164888	24.3183
C-X-C motif chemokine 11 levels	rs2894233	A	G	-0.2236	0.9724	5	32011678	0.047	1.96e-06	11917	0.00268366	32.0619		C-X-C motif chemokine 11 levels	rs72747175	A	G	0.1535	0.9608	5	18009856	0.0326	2.49e-06	14730	0.00177487	26.1867
C-X-C motif chemokine 11 levels	rs114013730	A	G	0.3893	0.9892	6	112444622	0.0853	5.02e-06	11961	0.00323822	38.8517		C-X-C motif chemokine 11 levels	rs72925566	A	G	-0.0973	0.1651	6	89498971	0.0185	1.44e-07	11337	0.00260998	29.6615
C-X-C motif chemokine 11 levels	rs62291421	C	G	0.2674	0.9763	10	188015332	0.0518	2.44e-07	12305	0.00330891	40.8446		C-X-C motif chemokine 11 levels	rs7475335	A	C	-0.0646	0.3172	10	104343428	0.0124	1.89e-07	14735	0.00180768	26.6808
C-X-C motif chemokine 11 levels	rs10733789	T	C	-0.0815	0.6875	7	64948684	0.0127	1.39e-10	14287	0.00285409	40.8874		C-X-C motif chemokine 11 levels	rs75612655	T	C	0.5352	0.0084	7	101594247	0.0705	3.16e-14	12935	0.00477175	62.009
C-X-C motif chemokine 11 levels	rs75612655	T	C	0.5352	0.0084	6	101594247	0.0705	3.16e-14	12935	0.00477175	62.009		C-X-C motif chemokine 11 levels	rs7750544	T	C	-0.0773	0.165	6	154177484	0.0164	2.44e-06	13644	0.00164649	22.4985
C-X-C motif chemokine 11 levels	rs3184504	T	C	0.1236	0.4764	10	111884608	0.0132	7.7e-21	11785	0.00762146	90.4934		C-X-C motif chemokine 11 levels	rs77516076	C	G	0.1915	0.0233	10	50895131	0.0432	9.3e-06	14730	0.00166911	24.6237
C-X-C motif chemokine 11 levels	rs6827617	A	G	-0.1724	0.6041	8	76916146	0.0118	2.42e-48	14718	0.0142167	212.23		C-X-C motif chemokine 11 levels	rs78632565	T	C	0.1082	0.9152	8	70982905	0.0214	4.28e-07	14722	0.00181717	26.7975
C-X-C motif chemokine 5 levels	rs9429422	T	C	0.0601	0.2633	19	112467126	0.0135	8.51e-06	14288	0.00140127	20.0466		C-X-C motif chemokine 5 levels	rs10403201	A	G	-0.0601	0.2925	19	14764810	0.0127	2.22e-06	14730	0.00149497	22.0508
C-X-C motif chemokine 5 levels	rs7781261	A	G	-0.0675	0.8155	9	111992684	0.0151	7.81e-06	14728	0.00137106	20.218		C-X-C motif chemokine 5 levels	rs10821552	A	C	-0.1132	0.3353	9	136939992	0.0156	3.97e-13	9841	0.00571192	56.5224
C-X-C motif chemokine 5 levels	rs7197943	A	C	0.0552	0.6522	4	64226202	0.0123	7.2e-06	14719	0.00138235	20.3722		C-X-C motif chemokine 5 levels	rs11734099	A	G	0.0769	0.1845	4	6891435	0.0153	5e-07	14731	0.00177952	26.2573
C-X-C motif chemokine 5 levels	rs28750249	T	G	-0.118	0.945	8	23807061	0.0266	9.16e-06	14735	0.0014474	21.3555		C-X-C motif chemokine 5 levels	rs11779495	A	G	0.1153	0.0709	8	81858024	0.0253	5.18e-06	14288	0.00175145	25.0651
C-X-C motif chemokine 5 levels	rs571211418	A	G	0.078	0.1827	3	162778011	0.0172	5.76e-06	11760	0.00181693	21.4024		C-X-C motif chemokine 5 levels	rs146553494	A	G	0.1844	0.0265	3	183850210	0.0377	1e-06	14733	0.00175442	25.8898
C-X-C motif chemokine 5 levels	rs10403201	A	G	-0.0601	0.2925	8	14764810	0.0127	2.22e-06	14730	0.00149497	22.0508		C-X-C motif chemokine 5 levels	rs2004100	T	C	0.0675	0.2492	8	144554731	0.0147	4.39e-06	13224	0.00170494	22.5813
C-X-C motif chemokine 5 levels	rs2004100	T	C	0.0675	0.2492	6	144554731	0.0147	4.39e-06	13224	0.00170494	22.5813		C-X-C motif chemokine 5 levels	rs2647400	C	G	0.0631	0.2784	6	76351999	0.013	1.21e-06	14734	0.00159976	23.6054
C-X-C motif chemokine 5 levels	rs2647400	C	G	0.0631	0.2784	4	76351999	0.013	1.21e-06	14734	0.00159976	23.6054		C-X-C motif chemokine 5 levels	rs28750249	T	G	-0.118	0.945	4	23807061	0.0266	9.16e-06	14735	0.0014474	21.3555
C-X-C motif chemokine 5 levels	rs11779495	A	G	0.1153	0.0709	9	81858024	0.0253	5.18e-06	14288	0.00175145	25.0651		C-X-C motif chemokine 5 levels	rs3183927	A	G	-0.0619	0.6436	9	100684757	0.0121	3.13e-07	14725	0.00175778	25.9254
C-X-C motif chemokine 5 levels	rs146553494	A	G	0.1844	0.0265	4	183850210	0.0377	1e-06	14733	0.00175442	25.8898		C-X-C motif chemokine 5 levels	rs425535	T	C	0.5063	0.1127	4	74863997	0.0181	3.52e-172	14731	0.0512673	795.92
C-X-C motif chemokine 5 levels	rs3183927	A	G	-0.0619	0.6436	1	100684757	0.0121	3.13e-07	14725	0.00175778	25.9254		C-X-C motif chemokine 5 levels	rs4279906	T	C	0.2082	0.0209	1	211477063	0.042	7.15e-07	14717	0.00177405	26.1515
C-X-C motif chemokine 5 levels	rs4279906	T	C	0.2082	0.0209	1	211477063	0.042	7.15e-07	14717	0.00177405	26.1515		C-X-C motif chemokine 5 levels	rs571211418	A	G	0.078	0.1827	1	162778011	0.0172	5.76e-06	11760	0.00181693	21.4024
C-X-C motif chemokine 5 levels	rs11734099	A	G	0.0769	0.1845	16	6891435	0.0153	5e-07	14731	0.00177952	26.2573		C-X-C motif chemokine 5 levels	rs59312158	A	G	-0.19	0.0309	16	88582345	0.0385	8.01e-07	13672	0.00216204	29.6192
C-X-C motif chemokine 5 levels	rs59312158	A	G	-0.19	0.0309	8	88582345	0.0385	8.01e-07	13672	0.00216204	29.6192		C-X-C motif chemokine 5 levels	rs6993770	A	T	-0.1058	0.7312	8	106581528	0.0135	4.61e-15	14288	0.00440014	63.1383
C-X-C motif chemokine 5 levels	rs7636889	A	G	-0.0768	0.7593	10	56874033	0.0137	2.07e-08	14733	0.00215597	31.8282		C-X-C motif chemokine 5 levels	rs7090111	C	G	-0.1734	0.5834	10	65077994	0.0117	1.08e-49	14735	0.0146155	218.524
C-X-C motif chemokine 5 levels	rs79649467	T	G	-0.1721	0.0605	16	74880852	0.0276	4.5e-10	14288	0.00336701	48.2636		C-X-C motif chemokine 5 levels	rs7197943	A	C	0.0552	0.6522	16	64226202	0.0123	7.2e-06	14719	0.00138235	20.3722
C-X-C motif chemokine 5 levels	rs10821552	A	C	-0.1132	0.3353	3	136939992	0.0156	3.97e-13	9841	0.00571192	56.5224		C-X-C motif chemokine 5 levels	rs7636889	A	G	-0.0768	0.7593	3	56874033	0.0137	2.07e-08	14733	0.00215597	31.8282
C-X-C motif chemokine 5 levels	rs6993770	A	T	-0.1058	0.7312	7	106581528	0.0135	4.61e-15	14288	0.00440014	63.1383		C-X-C motif chemokine 5 levels	rs7781261	A	G	-0.0675	0.8155	7	111992684	0.0151	7.81e-06	14728	0.00137106	20.218
C-X-C motif chemokine 5 levels	rs7090111	C	G	-0.1734	0.5834	4	65077994	0.0117	1.08e-49	14735	0.0146155	218.524		C-X-C motif chemokine 5 levels	rs79649467	T	G	-0.1721	0.0605	4	74880852	0.0276	4.5e-10	14288	0.00336701	48.2636
C-X-C motif chemokine 5 levels	rs425535	T	C	0.5063	0.1127	1	74863997	0.0181	3.52e-172	14731	0.0512673	795.92		C-X-C motif chemokine 5 levels	rs9429422	T	C	0.0601	0.2633	1	112467126	0.0135	8.51e-06	14288	0.00140127	20.0466
C-X-C motif chemokine 6 levels	rs9371716	T	C	-0.0919	0.1328	1	154000019	0.0193	1.92e-06	12412	0.00194526	24.1878		C-X-C motif chemokine 6 levels	rs12075	A	G	0.0816	0.5554	1	159175354	0.0115	1.29e-12	14741	0.00328841	48.6277
C-X-C motif chemokine 6 levels	rs597808	A	G	0.0655	0.4781	8	111973358	0.0135	1.22e-06	11344	0.00214101	24.3354		C-X-C motif chemokine 6 levels	rs182381042	A	G	-0.3831	0.0074	8	93838957	0.0799	1.63e-06	12935	0.00215606	27.9445
C-X-C motif chemokine 6 levels	rs182381042	A	G	-0.3831	0.0074	12	93838957	0.0799	1.63e-06	12935	0.00215606	27.9445		C-X-C motif chemokine 6 levels	rs597808	A	G	0.0655	0.4781	12	111973358	0.0135	1.22e-06	11344	0.00214101	24.3354
C-X-C motif chemokine 6 levels	rs12075	A	G	0.0816	0.5554	4	159175354	0.0115	1.29e-12	14741	0.00328841	48.6277		C-X-C motif chemokine 6 levels	rs74361503	T	C	-0.2873	0.0558	4	74667328	0.027	1.93e-26	14739	0.0086976	129.301
C-X-C motif chemokine 6 levels	rs74361503	T	C	-0.2873	0.0558	6	74667328	0.027	1.93e-26	14739	0.0086976	129.301		C-X-C motif chemokine 6 levels	rs9371716	T	C	-0.0919	0.1328	6	154000019	0.0193	1.92e-06	12412	0.00194526	24.1878
C-X-C motif chemokine 9 levels	rs2535260	C	G	0.0642	0.8128	4	29628883	0.0144	8.26e-06	14735	0.00125427	18.5023		C-X-C motif chemokine 9 levels	rs10008912	A	G	0.0586	0.5255	4	7148069	0.0131	7.7e-06	14287	0.00171251	24.5052
C-X-C motif chemokine 9 levels	rs79551873	T	C	0.0533	0.3563	3	231423737	0.0119	7.5e-06	14287	0.00130312	18.6393		C-X-C motif chemokine 9 levels	rs11130569	A	G	-0.051	0.4547	3	57075894	0.0114	7.69e-06	14727	0.00128983	19.0172
C-X-C motif chemokine 9 levels	rs72991127	C	G	-0.0583	0.264	10	236906094	0.0131	8.57e-06	14287	0.00132084	18.8931		C-X-C motif chemokine 9 levels	rs113504136	T	G	-0.1494	0.0325	10	13400390	0.0338	9.86e-06	14723	0.00140367	20.6925
C-X-C motif chemokine 9 levels	rs1758695	T	G	0.0511	0.5681	2	94165889	0.0115	8.85e-06	14732	0.00128139	18.899		C-X-C motif chemokine 9 levels	rs114033894	T	G	-0.2245	0.981	2	86977227	0.0488	4.22e-06	14287	0.00187882	26.8895
C-X-C motif chemokine 9 levels	rs11130569	A	G	-0.051	0.4547	14	57075894	0.0114	7.69e-06	14727	0.00128983	19.0172		C-X-C motif chemokine 9 levels	rs118106660	A	G	0.259	0.0138	14	54798313	0.0573	6.18e-06	13800	0.00182589	25.2397
C-X-C motif chemokine 9 levels	rs6548432	A	G	-0.0514	0.4276	6	76525063	0.0114	6.52e-06	14724	0.00129328	19.0644		C-X-C motif chemokine 9 levels	rs12191307	A	G	-0.1452	0.098	6	161256529	0.0197	1.7e-13	14287	0.00372731	53.4439
C-X-C motif chemokine 9 levels	rs6586167	T	G	-0.052	0.5056	7	90756146	0.0114	5.08e-06	14735	0.00135183	19.9435		C-X-C motif chemokine 9 levels	rs142119726	T	C	0.2705	0.9851	7	48859798	0.0551	9.14e-07	13800	0.00214798	29.7017
C-X-C motif chemokine 9 levels	rs145607633	T	C	0.0728	0.1625	5	19287867	0.0154	2.28e-06	14287	0.00144255	20.6366		C-X-C motif chemokine 9 levels	rs145607633	T	C	0.0728	0.1625	5	19287867	0.0154	2.28e-06	14287	0.00144255	20.6366
C-X-C motif chemokine 9 levels	rs113504136	T	G	-0.1494	0.0325	9	13400390	0.0338	9.86e-06	14723	0.00140367	20.6925		C-X-C motif chemokine 9 levels	rs1758695	T	G	0.0511	0.5681	9	94165889	0.0115	8.85e-06	14732	0.00128139	18.899
C-X-C motif chemokine 9 levels	rs7429588	T	C	0.0592	0.706	16	46835250	0.0134	9.97e-06	14285	0.00145487	20.8102		C-X-C motif chemokine 9 levels	rs182152471	T	C	0.1861	0.028	16	1803589	0.0385	1.34e-06	13667	0.00188515	25.8093
C-X-C motif chemokine 9 levels	rs656739	A	G	0.0562	0.6566	6	29049949	0.0119	2.33e-06	14735	0.00142431	21.0143		C-X-C motif chemokine 9 levels	rs2535260	C	G	0.0642	0.8128	6	29628883	0.0144	8.26e-06	14735	0.00125427	18.5023
C-X-C motif chemokine 9 levels	rs62272916	A	G	-0.0834	0.1182	12	151541803	0.0176	2.15e-06	14710	0.00144994	21.3567		C-X-C motif chemokine 9 levels	rs3184504	T	C	0.1008	0.4744	12	111884608	0.013	8.92e-15	11784	0.005067	60.0035
C-X-C motif chemokine 9 levels	rs35435997	A	G	0.0915	0.1125	2	242665455	0.02	4.76e-06	12791	0.00167183	21.4169		C-X-C motif chemokine 9 levels	rs35435997	A	G	0.0915	0.1125	2	242665455	0.02	4.76e-06	12791	0.00167183	21.4169
C-X-C motif chemokine 9 levels	rs4888966	C	G	-0.157	0.9683	11	79431853	0.0343	4.71e-06	14287	0.00151321	21.6489		C-X-C motif chemokine 9 levels	rs368022534	A	G	0.1686	0.9563	11	102612924	0.0371	5.51e-06	9256	0.00237586	22.0386
C-X-C motif chemokine 9 levels	rs74956615	A	T	-0.1309	0.049	16	10427721	0.0286	4.72e-06	13662	0.00159693	21.849		C-X-C motif chemokine 9 levels	rs4888966	C	G	-0.157	0.9683	16	79431853	0.0343	4.71e-06	14287	0.00151321	21.6489
C-X-C motif chemokine 9 levels	rs368022534	A	G	0.1686	0.9563	12	102612924	0.0371	5.51e-06	9256	0.00237586	22.0386		C-X-C motif chemokine 9 levels	rs58524610	T	G	0.223	0.0204	12	11768143	0.0491	5.58e-06	14287	0.00198755	28.4487
C-X-C motif chemokine 9 levels	rs61875680	A	G	-0.0758	0.1611	10	107966626	0.0158	1.61e-06	14287	0.00155301	22.2192		C-X-C motif chemokine 9 levels	rs61875680	A	G	-0.0758	0.1611	10	107966626	0.0158	1.61e-06	14287	0.00155301	22.2192
C-X-C motif chemokine 9 levels	rs75525140	C	G	-0.2062	0.9819	20	28624793	0.0465	9.23e-06	14725	0.00151131	22.2847		C-X-C motif chemokine 9 levels	rs62200304	A	C	-0.115	0.9336	20	20119931	0.0244	2.44e-06	14287	0.00163966	23.4611
C-X-C motif chemokine 9 levels	rs7600322	T	C	0.057	0.5214	3	204754353	0.0118	1.36e-06	13849	0.00162152	22.4897		C-X-C motif chemokine 9 levels	rs62272916	A	G	-0.0834	0.1182	3	151541803	0.0176	2.15e-06	14710	0.00144994	21.3567
C-X-C motif chemokine 9 levels	rs80348644	T	C	0.1546	0.0336	3	160574480	0.0332	3.21e-06	14734	0.00155219	22.9024		C-X-C motif chemokine 9 levels	rs6548432	A	G	-0.0514	0.4276	3	76525063	0.0114	6.52e-06	14724	0.00129328	19.0644
C-X-C motif chemokine 9 levels	rs73194812	A	G	0.1821	0.9758	7	18734554	0.0391	3.2e-06	14730	0.00156612	23.1021		C-X-C motif chemokine 9 levels	rs656739	A	G	0.0562	0.6566	7	29049949	0.0119	2.33e-06	14735	0.00142431	21.0143
C-X-C motif chemokine 9 levels	rs62200304	A	C	-0.115	0.9336	10	20119931	0.0244	2.44e-06	14287	0.00163966	23.4611		C-X-C motif chemokine 9 levels	rs6586167	T	G	-0.052	0.5056	10	90756146	0.0114	5.08e-06	14735	0.00135183	19.9435
C-X-C motif chemokine 9 levels	rs10008912	A	G	0.0586	0.5255	2	7148069	0.0131	7.7e-06	14287	0.00171251	24.5052		C-X-C motif chemokine 9 levels	rs72991127	C	G	-0.0583	0.264	2	236906094	0.0131	8.57e-06	14287	0.00132084	18.8931
C-X-C motif chemokine 9 levels	rs118106660	A	G	0.259	0.0138	21	54798313	0.0573	6.18e-06	13800	0.00182589	25.2397		C-X-C motif chemokine 9 levels	rs73194812	A	G	0.1821	0.9758	21	18734554	0.0391	3.2e-06	14730	0.00156612	23.1021
C-X-C motif chemokine 9 levels	rs182152471	T	C	0.1861	0.028	20	1803589	0.0385	1.34e-06	13667	0.00188515	25.8093		C-X-C motif chemokine 9 levels	rs73606147	A	C	0.2792	0.0133	20	2538467	0.059	2.22e-06	13379	0.00204596	27.4249
C-X-C motif chemokine 9 levels	rs9366778	A	G	-0.0605	0.4075	3	31269173	0.0115	1.43e-07	14735	0.00176749	26.0865		C-X-C motif chemokine 9 levels	rs7429588	T	C	0.0592	0.706	3	46835250	0.0134	9.97e-06	14285	0.00145487	20.8102
C-X-C motif chemokine 9 levels	rs114033894	T	G	-0.2245	0.981	19	86977227	0.0488	4.22e-06	14287	0.00187882	26.8895		C-X-C motif chemokine 9 levels	rs74956615	A	T	-0.1309	0.049	19	10427721	0.0286	4.72e-06	13662	0.00159693	21.849
C-X-C motif chemokine 9 levels	rs73606147	A	C	0.2792	0.0133	18	2538467	0.059	2.22e-06	13379	0.00204596	27.4249		C-X-C motif chemokine 9 levels	rs75525140	C	G	-0.2062	0.9819	18	28624793	0.0465	9.23e-06	14725	0.00151131	22.2847
C-X-C motif chemokine 9 levels	rs58524610	T	G	0.223	0.0204	2	11768143	0.0491	5.58e-06	14287	0.00198755	28.4487		C-X-C motif chemokine 9 levels	rs7600322	T	C	0.057	0.5214	2	204754353	0.0118	1.36e-06	13849	0.00162152	22.4897
C-X-C motif chemokine 9 levels	rs783149	A	C	-0.0805	0.1958	6	161088918	0.0144	2.27e-08	14287	0.00204079	29.2123		C-X-C motif chemokine 9 levels	rs783149	A	C	-0.0805	0.1958	6	161088918	0.0144	2.27e-08	14287	0.00204079	29.2123
C-X-C motif chemokine 9 levels	rs142119726	T	C	0.2705	0.9851	2	48859798	0.0551	9.14e-07	13800	0.00214798	29.7017		C-X-C motif chemokine 9 levels	rs79551873	T	C	0.0533	0.3563	2	231423737	0.0119	7.5e-06	14287	0.00130312	18.6393
C-X-C motif chemokine 9 levels	rs12191307	A	G	-0.1452	0.098	4	161256529	0.0197	1.7e-13	14287	0.00372731	53.4439		C-X-C motif chemokine 9 levels	rs80348644	T	C	0.1546	0.0336	4	160574480	0.0332	3.21e-06	14734	0.00155219	22.9024
C-X-C motif chemokine 9 levels	rs3184504	T	C	0.1008	0.4744	6	111884608	0.013	8.92e-15	11784	0.005067	60.0035		C-X-C motif chemokine 9 levels	rs9366778	A	G	-0.0605	0.4075	6	31269173	0.0115	1.43e-07	14735	0.00176749	26.0865
Cystatin D levels	rs72980022	A	G	0.0607	0.2813	5	233853187	0.0126	1.45e-06	14721	0.00148979	21.9609		Cystatin D levels	rs10479093	A	G	-0.0565	0.587	5	134508559	0.0116	1.11e-06	14712	0.0015478	22.8034
Cystatin D levels	rs470841	T	C	0.0568	0.6369	12	24286681	0.0119	1.81e-06	14736	0.00149219	22.0188		Cystatin D levels	rs11054089	T	G	0.1707	0.7422	12	11116082	0.0133	1.05e-37	14288	0.0111507	161.095
Cystatin D levels	rs7275493	T	C	-0.0572	0.6243	20	18049996	0.0119	1.53e-06	14727	0.00153482	22.6349		Cystatin D levels	rs112961631	T	C	0.5656	0.0233	20	23929099	0.0476	1.46e-32	12148	0.0145602	179.461
Cystatin D levels	rs141192864	T	C	0.1016	0.0812	20	31381343	0.0213	1.84e-06	14728	0.00154026	22.7169		Cystatin D levels	rs117068418	T	C	0.1632	0.961	20	24176153	0.0311	1.54e-07	14716	0.00199645	29.4345
Cystatin D levels	rs10479093	A	G	-0.0565	0.587	12	134508559	0.0116	1.11e-06	14712	0.0015478	22.8034		Cystatin D levels	rs141192864	T	C	0.1016	0.0812	12	31381343	0.0213	1.84e-06	14728	0.00154026	22.7169
Cystatin D levels	rs4950836	A	G	0.0585	0.6022	11	202192624	0.012	1.09e-06	14288	0.00163964	23.4623		Cystatin D levels	rs1509659	A	G	-0.0671	0.6342	11	34865133	0.0118	1.3e-08	14732	0.00208903	30.8359
Cystatin D levels	rs60586299	T	C	-0.0654	0.3077	19	3479423	0.0134	1.06e-06	14288	0.00182225	26.0801		Cystatin D levels	rs35106244	T	C	0.0831	0.4156	19	49203829	0.0123	1.42e-11	14288	0.00335442	48.0826
Cystatin D levels	rs7943316	A	T	-0.0639	0.345	18	34460472	0.012	1.01e-07	14731	0.00184541	27.2312		Cystatin D levels	rs470841	T	C	0.0568	0.6369	18	24286681	0.0119	1.81e-06	14736	0.00149219	22.0188
Cystatin D levels	rs117068418	T	C	0.1632	0.961	1	24176153	0.0311	1.54e-07	14716	0.00199645	29.4345		Cystatin D levels	rs4950836	A	G	0.0585	0.6022	1	202192624	0.012	1.09e-06	14288	0.00163964	23.4623
Cystatin D levels	rs1509659	A	G	-0.0671	0.6342	18	34865133	0.0118	1.3e-08	14732	0.00208903	30.8359		Cystatin D levels	rs60586299	T	C	-0.0654	0.3077	18	3479423	0.0134	1.06e-06	14288	0.00182225	26.0801
Cystatin D levels	rs77415137	A	G	-0.2494	0.9789	20	24084648	0.0438	1.24e-08	14736	0.00256947	37.9561		Cystatin D levels	rs6106715	C	G	-0.3784	0.6593	20	23770266	0.0118	1.24e-225	14726	0.0643261	1012.25
Cystatin D levels	rs72748935	T	C	0.0772	0.4618	15	63639416	0.0114	1.27e-11	14722	0.00296253	43.738		Cystatin D levels	rs72748935	T	C	0.0772	0.4618	15	63639416	0.0114	1.27e-11	14722	0.00296253	43.738
Cystatin D levels	rs35106244	T	C	0.0831	0.4156	21	49203829	0.0123	1.42e-11	14288	0.00335442	48.0826		Cystatin D levels	rs7275493	T	C	-0.0572	0.6243	21	18049996	0.0119	1.53e-06	14727	0.00153482	22.6349
Cystatin D levels	rs11054089	T	G	0.1707	0.7422	2	11116082	0.0133	1.05e-37	14288	0.0111507	161.095		Cystatin D levels	rs72980022	A	G	0.0607	0.2813	2	233853187	0.0126	1.45e-06	14721	0.00148979	21.9609
Cystatin D levels	rs112961631	T	C	0.5656	0.0233	20	23929099	0.0476	1.46e-32	12148	0.0145602	179.461		Cystatin D levels	rs77415137	A	G	-0.2494	0.9789	20	24084648	0.0438	1.24e-08	14736	0.00256947	37.9561
Cystatin D levels	rs6106715	C	G	-0.3784	0.6593	11	23770266	0.0118	1.24e-225	14726	0.0643261	1012.25		Cystatin D levels	rs7943316	A	T	-0.0639	0.345	11	34460472	0.012	1.01e-07	14731	0.00184541	27.2312
Delta and Notch-like epidermal growth factor-related receptor levels	rs7123587	A	C	-0.0552	0.6266	2	1681922	0.0124	8.52e-06	13222	0.00142585	18.8766		Delta and Notch-like epidermal growth factor-related receptor levels	rs10191831	T	C	-0.0591	0.4361	2	41864408	0.0125	2.27e-06	12403	0.00171788	21.3401
Delta and Notch-like epidermal growth factor-related receptor levels	rs9597690	A	G	-0.0531	0.646	11	58788135	0.0118	6.8e-06	14720	0.0012896	19.0048		Delta and Notch-like epidermal growth factor-related receptor levels	rs10892466	C	G	0.0808	0.1236	11	119661317	0.0175	3.89e-06	14732	0.0014144	20.8637
Delta and Notch-like epidermal growth factor-related receptor levels	rs62253189	A	G	-0.108	0.9404	18	69959680	0.0244	9.59e-06	14718	0.00130748	19.2661		Delta and Notch-like epidermal growth factor-related receptor levels	rs1133851	A	G	-0.0664	0.2533	18	3722038	0.0142	2.92e-06	14286	0.00166781	23.8628
Delta and Notch-like epidermal growth factor-related receptor levels	rs773112	T	C	0.0566	0.3128	2	56375881	0.0125	5.95e-06	14287	0.00137725	19.7011		Delta and Notch-like epidermal growth factor-related receptor levels	rs116540722	A	G	-0.1726	0.0313	2	168312525	0.0381	5.89e-06	14735	0.00180653	26.6638
Delta and Notch-like epidermal growth factor-related receptor levels	rs79707450	A	C	-0.1295	0.0417	3	113309819	0.0287	6.42e-06	14733	0.00134032	19.7707		Delta and Notch-like epidermal growth factor-related receptor levels	rs116794986	A	G	0.2476	0.9884	3	99306038	0.0554	7.85e-06	14735	0.0014058	20.7407
Delta and Notch-like epidermal growth factor-related receptor levels	rs7809355	A	C	-0.0734	0.1553	20	25386238	0.0164	7.62e-06	14287	0.0014135	20.2204		Delta and Notch-like epidermal growth factor-related receptor levels	rs116927267	A	G	-0.1742	0.0257	20	4054373	0.0389	7.53e-06	14734	0.00151968	22.422
Delta and Notch-like epidermal growth factor-related receptor levels	rs194746	T	C	0.0528	0.4849	4	69282887	0.0112	2.43e-06	14723	0.00139265	20.5298		Delta and Notch-like epidermal growth factor-related receptor levels	rs11725578	C	G	-0.0584	0.697	4	160466825	0.0128	5.05e-06	14287	0.00144056	20.6081
Delta and Notch-like epidermal growth factor-related receptor levels	rs11725578	C	G	-0.0584	0.697	7	160466825	0.0128	5.05e-06	14287	0.00144056	20.6081		Delta and Notch-like epidermal growth factor-related receptor levels	rs117343254	C	G	-0.1281	0.942	7	152385669	0.0274	2.94e-06	14287	0.00179311	25.6606
Delta and Notch-like epidermal growth factor-related receptor levels	rs116794986	A	G	0.2476	0.9884	4	99306038	0.0554	7.85e-06	14735	0.0014058	20.7407		Delta and Notch-like epidermal growth factor-related receptor levels	rs13107325	T	C	0.1066	0.0697	4	103188709	0.0233	4.76e-06	14732	0.00147367	21.7392
Delta and Notch-like epidermal growth factor-related receptor levels	rs10892466	C	G	0.0808	0.1236	14	119661317	0.0175	3.89e-06	14732	0.0014144	20.8637		Delta and Notch-like epidermal growth factor-related receptor levels	rs194746	T	C	0.0528	0.4849	14	69282887	0.0112	2.43e-06	14723	0.00139265	20.5298
Delta and Notch-like epidermal growth factor-related receptor levels	rs10191831	T	C	-0.0591	0.4361	2	41864408	0.0125	2.27e-06	12403	0.00171788	21.3401		Delta and Notch-like epidermal growth factor-related receptor levels	rs207671	A	G	0.1016	0.5359	2	230256586	0.0117	3.83e-18	14287	0.00513467	73.7274
Delta and Notch-like epidermal growth factor-related receptor levels	rs9967959	T	G	0.0718	0.1718	21	28101979	0.0152	2.32e-06	14731	0.00146702	21.6395		Delta and Notch-like epidermal growth factor-related receptor levels	rs2837988	A	C	0.0576	0.3578	21	42619544	0.0118	1.05e-06	14733	0.0015247	22.4947
Delta and Notch-like epidermal growth factor-related receptor levels	rs13107325	T	C	0.1066	0.0697	17	103188709	0.0233	4.76e-06	14732	0.00147367	21.7392		Delta and Notch-like epidermal growth factor-related receptor levels	rs28689968	T	C	0.0918	0.1074	17	47247257	0.0184	6.07e-07	14733	0.00161576	23.8403
Delta and Notch-like epidermal growth factor-related receptor levels	rs75685422	T	C	0.0879	0.1139	2	95752666	0.0186	2.29e-06	14287	0.0015596	22.3137		Delta and Notch-like epidermal growth factor-related receptor levels	rs35032874	T	G	0.132	0.7027	2	230309360	0.0132	1.52e-23	14287	0.00728019	104.76
Delta and Notch-like epidermal growth factor-related receptor levels	rs116927267	A	G	-0.1742	0.0257	2	4054373	0.0389	7.53e-06	14734	0.00151968	22.422		Delta and Notch-like epidermal growth factor-related receptor levels	rs62193248	A	T	0.213	0.6507	2	230596917	0.0123	3.5e-67	14287	0.0206238	300.815
Delta and Notch-like epidermal growth factor-related receptor levels	rs2837988	A	C	0.0576	0.3578	3	42619544	0.0118	1.05e-06	14733	0.0015247	22.4947		Delta and Notch-like epidermal growth factor-related receptor levels	rs62253189	A	G	-0.108	0.9404	3	69959680	0.0244	9.59e-06	14718	0.00130748	19.2661
Delta and Notch-like epidermal growth factor-related receptor levels	rs74890918	A	G	0.2266	0.0157	21	32953148	0.0502	6.36e-06	14287	0.001587	22.7063		Delta and Notch-like epidermal growth factor-related receptor levels	rs6517655	C	G	0.0757	0.289	21	42536246	0.0129	4.41e-09	14287	0.00235499	33.7205
Delta and Notch-like epidermal growth factor-related receptor levels	rs28689968	T	C	0.0918	0.1074	11	47247257	0.0184	6.07e-07	14733	0.00161576	23.8403		Delta and Notch-like epidermal growth factor-related receptor levels	rs7123587	A	C	-0.0552	0.6266	11	1681922	0.0124	8.52e-06	13222	0.00142585	18.8766
Delta and Notch-like epidermal growth factor-related receptor levels	rs1133851	A	G	-0.0664	0.2533	6	3722038	0.0142	2.92e-06	14286	0.00166781	23.8628		Delta and Notch-like epidermal growth factor-related receptor levels	rs74890918	A	G	0.2266	0.0157	6	32953148	0.0502	6.36e-06	14287	0.001587	22.7063
Delta and Notch-like epidermal growth factor-related receptor levels	rs117343254	C	G	-0.1281	0.942	14	152385669	0.0274	2.94e-06	14287	0.00179311	25.6606		Delta and Notch-like epidermal growth factor-related receptor levels	rs75685422	T	C	0.0879	0.1139	14	95752666	0.0186	2.29e-06	14287	0.0015596	22.3137
Delta and Notch-like epidermal growth factor-related receptor levels	rs116540722	A	G	-0.1726	0.0313	12	168312525	0.0381	5.89e-06	14735	0.00180653	26.6638		Delta and Notch-like epidermal growth factor-related receptor levels	rs773112	T	C	0.0566	0.3128	12	56375881	0.0125	5.95e-06	14287	0.00137725	19.7011
Delta and Notch-like epidermal growth factor-related receptor levels	rs6517655	C	G	0.0757	0.289	7	42536246	0.0129	4.41e-09	14287	0.00235499	33.7205		Delta and Notch-like epidermal growth factor-related receptor levels	rs7809355	A	C	-0.0734	0.1553	7	25386238	0.0164	7.62e-06	14287	0.0014135	20.2204
Delta and Notch-like epidermal growth factor-related receptor levels	rs207671	A	G	0.1016	0.5359	9	230256586	0.0117	3.83e-18	14287	0.00513467	73.7274		Delta and Notch-like epidermal growth factor-related receptor levels	rs79707450	A	C	-0.1295	0.0417	9	113309819	0.0287	6.42e-06	14733	0.00134032	19.7707
Delta and Notch-like epidermal growth factor-related receptor levels	rs35032874	T	G	0.132	0.7027	13	230309360	0.0132	1.52e-23	14287	0.00728019	104.76		Delta and Notch-like epidermal growth factor-related receptor levels	rs9597690	A	G	-0.0531	0.646	13	58788135	0.0118	6.8e-06	14720	0.0012896	19.0048
Delta and Notch-like epidermal growth factor-related receptor levels	rs62193248	A	T	0.213	0.6507	21	230596917	0.0123	3.5e-67	14287	0.0206238	300.815		Delta and Notch-like epidermal growth factor-related receptor levels	rs9967959	T	G	0.0718	0.1718	21	28101979	0.0152	2.32e-06	14731	0.00146702	21.6395
Eotaxin levels	rs170520	A	G	0.0554	0.3264	1	38337850	0.0125	9.34e-06	14285	0.00134959	19.3022		Eotaxin levels	rs10911109	A	G	-0.0767	0.1696	1	172117232	0.0172	8.22e-06	11774	0.00165704	19.5391
Eotaxin levels	rs10911109	A	G	-0.0767	0.1696	16	172117232	0.0172	8.22e-06	11774	0.00165704	19.5391		Eotaxin levels	rs114744647	T	C	0.2107	0.9774	16	24006879	0.0451	2.99e-06	14730	0.00196128	28.9425
Eotaxin levels	rs9303380	A	G	0.1213	0.0494	1	54117492	0.0272	8.21e-06	14286	0.0013819	19.7664		Eotaxin levels	rs12075	A	G	0.0749	0.5547	1	159175354	0.0114	5.03e-11	14731	0.00277143	40.9339
Eotaxin levels	rs73171545	A	G	-0.0861	0.1199	17	45003109	0.0187	4.14e-06	14286	0.00156454	22.383		Eotaxin levels	rs12453306	C	G	-0.1089	0.9022	17	77253324	0.0244	8.08e-06	11335	0.0020928	23.7674
Eotaxin levels	rs6894241	A	C	-0.0656	0.2333	20	118058126	0.0137	1.68e-06	14715	0.00153949	22.6855		Eotaxin levels	rs139476527	T	G	0.2826	0.0125	20	49033630	0.0606	3.11e-06	12933	0.00197161	25.5453
Eotaxin levels	rs12453306	C	G	-0.1089	0.9022	4	77253324	0.0244	8.08e-06	11335	0.0020928	23.7674		Eotaxin levels	rs139597204	A	C	-0.3374	0.0128	4	104507060	0.0714	2.3e-06	12303	0.00287697	35.4917
Eotaxin levels	rs74796877	A	G	0.2955	0.0105	8	1768047	0.0664	8.57e-06	13120	0.00181447	23.8455		Eotaxin levels	rs140965534	T	C	-0.2283	0.0172	8	49300287	0.0514	8.93e-06	14238	0.00176212	25.1298
Eotaxin levels	rs73209015	A	T	-0.0913	0.1104	3	11700967	0.0189	1.36e-06	14728	0.00163733	24.1508		Eotaxin levels	rs148554043	T	C	0.4043	0.0083	3	175964549	0.0898	6.72e-06	11726	0.00269089	31.6331
Eotaxin levels	rs35543857	A	G	-0.1138	0.9282	5	105757994	0.0244	3.1e-06	14286	0.00172616	24.6991		Eotaxin levels	rs151240414	A	G	0.2299	0.0222	5	130672061	0.0508	6.02e-06	11335	0.00229462	26.0647
Eotaxin levels	rs1564995	A	G	-0.0609	0.6155	11	24773107	0.0131	3.34e-06	14286	0.00175545	25.119		Eotaxin levels	rs1564995	A	G	-0.0609	0.6155	11	24773107	0.0131	3.34e-06	14286	0.00175545	25.119
Eotaxin levels	rs140965534	T	C	-0.2283	0.0172	18	49300287	0.0514	8.93e-06	14238	0.00176212	25.1298		Eotaxin levels	rs170520	A	G	0.0554	0.3264	18	38337850	0.0125	9.34e-06	14285	0.00134959	19.3022
Eotaxin levels	rs79432525	T	G	0.1929	0.9754	19	128183195	0.0422	4.85e-06	14247	0.00178572	25.483		Eotaxin levels	rs2112920	C	G	0.0817	0.8362	19	37955248	0.016	3.29e-07	14286	0.00182851	26.1663
Eotaxin levels	rs139476527	T	G	0.2826	0.0125	3	49033630	0.0606	3.11e-06	12933	0.00197161	25.5453		Eotaxin levels	rs2201150	T	C	0.0785	0.3561	3	46258902	0.0123	1.75e-10	14286	0.00282592	40.4798
Eotaxin levels	rs151240414	A	G	0.2299	0.0222	3	130672061	0.0508	6.02e-06	11335	0.00229462	26.0647		Eotaxin levels	rs2228467	T	C	-0.3316	0.9289	3	42906116	0.0225	3.69e-49	14733	0.0145244	217.112
Eotaxin levels	rs34536806	T	G	0.1017	0.9023	11	95274487	0.0208	1.01e-06	14286	0.00182355	26.0952		Eotaxin levels	rs34536806	T	G	0.1017	0.9023	11	95274487	0.0208	1.01e-06	14286	0.00182355	26.0952
Eotaxin levels	rs2112920	C	G	0.0817	0.8362	12	37955248	0.016	3.29e-07	14286	0.00182851	26.1663		Eotaxin levels	rs35543857	A	G	-0.1138	0.9282	12	105757994	0.0244	3.1e-06	14286	0.00172616	24.6991
Eotaxin levels	rs9976282	A	G	-0.1678	0.0333	5	39593226	0.0345	1.15e-06	14722	0.0018128	26.7329		Eotaxin levels	rs6894241	A	C	-0.0656	0.2333	5	118058126	0.0137	1.68e-06	14715	0.00153949	22.6855
Eotaxin levels	rs79684468	T	C	0.1502	0.0433	22	43179320	0.0303	7.16e-07	14286	0.0018691	26.7483		Eotaxin levels	rs73171545	A	G	-0.0861	0.1199	22	45003109	0.0187	4.14e-06	14286	0.00156454	22.383
Eotaxin levels	rs114744647	T	C	0.2107	0.9774	8	24006879	0.0451	2.99e-06	14730	0.00196128	28.9425		Eotaxin levels	rs73209015	A	T	-0.0913	0.1104	8	11700967	0.0189	1.36e-06	14728	0.00163733	24.1508
Eotaxin levels	rs148554043	T	C	0.4043	0.0083	3	175964549	0.0898	6.72e-06	11726	0.00269089	31.6331		Eotaxin levels	rs74796877	A	G	0.2955	0.0105	3	1768047	0.0664	8.57e-06	13120	0.00181447	23.8455
Eotaxin levels	rs139597204	A	C	-0.3374	0.0128	7	104507060	0.0714	2.3e-06	12303	0.00287697	35.4917		Eotaxin levels	rs757973	A	G	0.2002	0.09	7	75495667	0.0205	1.58e-22	14713	0.00656511	97.2176
Eotaxin levels	rs9940390	T	C	-0.0818	0.7358	10	80051931	0.0133	7.73e-10	14286	0.00260153	37.2572		Eotaxin levels	rs79432525	T	G	0.1929	0.9754	10	128183195	0.0422	4.85e-06	14247	0.00178572	25.483
Eotaxin levels	rs2201150	T	C	0.0785	0.3561	3	46258902	0.0123	1.75e-10	14286	0.00282592	40.4798		Eotaxin levels	rs79684468	T	C	0.1502	0.0433	3	43179320	0.0303	7.16e-07	14286	0.0018691	26.7483
Eotaxin levels	rs12075	A	G	0.0749	0.5547	17	159175354	0.0114	5.03e-11	14731	0.00277143	40.9339		Eotaxin levels	rs79722574	T	C	-0.1215	0.167	17	32619052	0.0156	6.78e-15	14720	0.00410718	60.6988
Eotaxin levels	rs79722574	T	C	-0.1215	0.167	17	32619052	0.0156	6.78e-15	14720	0.00410718	60.6988		Eotaxin levels	rs9303380	A	G	0.1213	0.0494	17	54117492	0.0272	8.21e-06	14286	0.0013819	19.7664
Eotaxin levels	rs757973	A	G	0.2002	0.09	16	75495667	0.0205	1.58e-22	14713	0.00656511	97.2176		Eotaxin levels	rs9940390	T	C	-0.0818	0.7358	16	80051931	0.0133	7.73e-10	14286	0.00260153	37.2572
Eotaxin levels	rs2228467	T	C	-0.3316	0.9289	21	42906116	0.0225	3.69e-49	14733	0.0145244	217.112		Eotaxin levels	rs9976282	A	G	-0.1678	0.0333	21	39593226	0.0345	1.15e-06	14722	0.0018128	26.7329
Eukaryotic translation initiation factor 4E-binding protein 1 levels	rs10513018	A	G	-0.0875	0.8986	6	136674468	0.0197	8.93e-06	14288	0.00139524	19.9603		Eukaryotic translation initiation factor 4E-binding protein 1 levels	rs1034059	A	G	0.066	0.6982	6	158193698	0.0146	6.17e-06	14288	0.00183576	26.274
Eukaryotic translation initiation factor 4E-binding protein 1 levels	rs7490744	T	G	0.0705	0.2217	3	84976969	0.0159	9.25e-06	11783	0.00171522	20.2418		Eukaryotic translation initiation factor 4E-binding protein 1 levels	rs10513018	A	G	-0.0875	0.8986	3	136674468	0.0197	8.93e-06	14288	0.00139524	19.9603
Eukaryotic translation initiation factor 4E-binding protein 1 levels	rs2856226	T	C	-0.0995	0.8975	11	15470414	0.0214	3.33e-06	12404	0.00182152	22.6317		Eukaryotic translation initiation factor 4E-binding protein 1 levels	rs10792025	T	C	-0.0593	0.3383	11	68921211	0.0124	1.73e-06	14727	0.00157435	23.2189
Eukaryotic translation initiation factor 4E-binding protein 1 levels	rs139951113	T	C	0.3201	0.0087	1	6066466	0.0722	9.27e-06	12935	0.00176736	22.8978		Eukaryotic translation initiation factor 4E-binding protein 1 levels	rs10926313	A	G	-0.0884	0.8334	1	240804510	0.0175	4.39e-07	14288	0.00217002	31.0683
Eukaryotic translation initiation factor 4E-binding protein 1 levels	rs112020430	T	C	0.1784	0.0251	4	117584424	0.0403	9.56e-06	14735	0.00155759	22.9838		Eukaryotic translation initiation factor 4E-binding protein 1 levels	rs112020430	T	C	0.1784	0.0251	4	117584424	0.0403	9.56e-06	14735	0.00155759	22.9838
Eukaryotic translation initiation factor 4E-binding protein 1 levels	rs10792025	T	C	-0.0593	0.3383	20	68921211	0.0124	1.73e-06	14727	0.00157435	23.2189		Eukaryotic translation initiation factor 4E-binding protein 1 levels	rs137887001	C	G	0.2235	0.9827	20	44566861	0.0486	4.25e-06	14288	0.00169845	24.3053
Eukaryotic translation initiation factor 4E-binding protein 1 levels	rs356283	T	G	0.0588	0.6475	3	80975190	0.0123	1.75e-06	14730	0.00157828	23.2816		Eukaryotic translation initiation factor 4E-binding protein 1 levels	rs139951113	T	C	0.3201	0.0087	3	6066466	0.0722	9.27e-06	12935	0.00176736	22.8978
Eukaryotic translation initiation factor 4E-binding protein 1 levels	rs137887001	C	G	0.2235	0.9827	12	44566861	0.0486	4.25e-06	14288	0.00169845	24.3053		Eukaryotic translation initiation factor 4E-binding protein 1 levels	rs181095999	T	C	-0.2226	0.0227	12	23923166	0.0474	2.65e-06	14736	0.00219854	32.4646
Eukaryotic translation initiation factor 4E-binding protein 1 levels	rs5030072	T	C	0.0594	0.5711	5	186455546	0.0119	5.99e-07	14716	0.00172851	25.4773		Eukaryotic translation initiation factor 4E-binding protein 1 levels	rs2731672	T	C	0.0926	0.2679	5	176842474	0.0152	1.11e-09	11783	0.00336353	39.7595
Eukaryotic translation initiation factor 4E-binding protein 1 levels	rs1034059	A	G	0.066	0.6982	17	158193698	0.0146	6.17e-06	14288	0.00183576	26.274		Eukaryotic translation initiation factor 4E-binding protein 1 levels	rs2856226	T	C	-0.0995	0.8975	17	15470414	0.0214	3.33e-06	12404	0.00182152	22.6317
Eukaryotic translation initiation factor 4E-binding protein 1 levels	rs76686678	T	G	0.2607	0.015	1	38198906	0.0521	5.62e-07	14730	0.00200835	29.6385		Eukaryotic translation initiation factor 4E-binding protein 1 levels	rs356283	T	G	0.0588	0.6475	1	80975190	0.0123	1.75e-06	14730	0.00157828	23.2816
Eukaryotic translation initiation factor 4E-binding protein 1 levels	rs10926313	A	G	-0.0884	0.8334	4	240804510	0.0175	4.39e-07	14288	0.00217002	31.0683		Eukaryotic translation initiation factor 4E-binding protein 1 levels	rs3733402	A	G	-0.1305	0.5102	4	187158034	0.0116	2.32e-29	14736	0.00851158	126.486
Eukaryotic translation initiation factor 4E-binding protein 1 levels	rs181095999	T	C	-0.2226	0.0227	3	23923166	0.0474	2.65e-06	14736	0.00219854	32.4646		Eukaryotic translation initiation factor 4E-binding protein 1 levels	rs5030072	T	C	0.0594	0.5711	3	186455546	0.0119	5.99e-07	14716	0.00172851	25.4773
Eukaryotic translation initiation factor 4E-binding protein 1 levels	rs6963617	T	C	0.0754	0.2938	7	17594314	0.0142	1.1e-07	14288	0.00235913	33.7823		Eukaryotic translation initiation factor 4E-binding protein 1 levels	rs6963617	T	C	0.0754	0.2938	7	17594314	0.0142	1.1e-07	14288	0.00235913	33.7823
Eukaryotic translation initiation factor 4E-binding protein 1 levels	rs2731672	T	C	0.0926	0.2679	13	176842474	0.0152	1.11e-09	11783	0.00336353	39.7595		Eukaryotic translation initiation factor 4E-binding protein 1 levels	rs7490744	T	G	0.0705	0.2217	13	84976969	0.0159	9.25e-06	11783	0.00171522	20.2418
Eukaryotic translation initiation factor 4E-binding protein 1 levels	rs3733402	A	G	-0.1305	0.5102	2	187158034	0.0116	2.32e-29	14736	0.00851158	126.486		Eukaryotic translation initiation factor 4E-binding protein 1 levels	rs76686678	T	G	0.2607	0.015	2	38198906	0.0521	5.62e-07	14730	0.00200835	29.6385
Fibroblast growth factor 19 levels	rs73775566	A	T	0.107	0.0677	12	139960701	0.024	8.26e-06	14737	0.00144525	21.3265		Fibroblast growth factor 19 levels	rs10777251	A	G	-0.0767	0.1923	12	91080475	0.0166	3.83e-06	12411	0.00182747	22.7186
Fibroblast growth factor 19 levels	rs4483036	A	C	-0.0675	0.2516	22	8777463	0.0148	5.1e-06	12412	0.00171586	21.3304		Fibroblast growth factor 19 levels	rs111914842	T	C	-0.1634	0.0368	22	46332463	0.0362	6.37e-06	13667	0.00189277	25.9138
Fibroblast growth factor 19 levels	rs2906655	T	C	-0.0623	0.2503	3	101569302	0.0135	3.93e-06	14743	0.00145665	21.5038		Fibroblast growth factor 19 levels	rs112126444	A	G	-0.0927	0.1012	3	132162249	0.0199	3.19e-06	14735	0.00156327	23.0677
Fibroblast growth factor 19 levels	rs75715636	A	G	0.0838	0.1237	9	7913293	0.0187	7.42e-06	14296	0.00152244	21.795		Fibroblast growth factor 19 levels	rs11244038	C	G	0.1199	0.0898	9	136095770	0.0247	1.21e-06	11786	0.00235007	27.7585
Fibroblast growth factor 19 levels	rs12110436	T	C	-0.136	0.0418	15	168606201	0.0297	4.67e-06	14743	0.00148163	21.8731		Fibroblast growth factor 19 levels	rs117398067	T	C	0.2583	0.0178	15	59188192	0.0564	4.65e-06	14744	0.00233291	34.4722
Fibroblast growth factor 19 levels	rs79110990	A	G	0.073	0.1762	14	18148302	0.0156	2.88e-06	14295	0.00154705	22.1462		Fibroblast growth factor 19 levels	rs117438391	T	C	-0.2079	0.0225	14	38084604	0.0466	8.14e-06	13868	0.00190125	26.4129
Fibroblast growth factor 19 levels	rs12342925	A	T	-0.1352	0.0429	6	82082569	0.0299	6.13e-06	14744	0.00150106	22.1619		Fibroblast growth factor 19 levels	rs12110436	T	C	-0.136	0.0418	6	168606201	0.0297	4.67e-06	14743	0.00148163	21.8731
Fibroblast growth factor 19 levels	rs12520287	T	C	-0.1014	0.9175	9	54847098	0.0221	4.47e-06	14296	0.00155656	22.2842		Fibroblast growth factor 19 levels	rs12342925	A	T	-0.1352	0.0429	9	82082569	0.0299	6.13e-06	14744	0.00150106	22.1619
Fibroblast growth factor 19 levels	rs80023023	A	G	-0.2706	0.0119	1	20656675	0.0607	8.27e-06	12935	0.001722	22.3091		Fibroblast growth factor 19 levels	rs12407505	A	G	-0.1614	0.9664	1	85295202	0.0352	4.53e-06	14735	0.00169174	24.9666
Fibroblast growth factor 19 levels	rs1671812	T	C	0.0621	0.6316	5	114495920	0.0132	2.54e-06	12412	0.00179463	22.3114		Fibroblast growth factor 19 levels	rs12520287	T	C	-0.1014	0.9175	5	54847098	0.0221	4.47e-06	14296	0.00155656	22.2842
Fibroblast growth factor 19 levels	rs10777251	A	G	-0.0767	0.1923	4	91080475	0.0166	3.83e-06	12411	0.00182747	22.7186		Fibroblast growth factor 19 levels	rs13103023	A	G	0.0837	0.3415	4	39457617	0.0124	1.48e-11	14296	0.00315085	45.1806
Fibroblast growth factor 19 levels	rs112126444	A	G	-0.0927	0.1012	10	132162249	0.0199	3.19e-06	14735	0.00156327	23.0677		Fibroblast growth factor 19 levels	rs141140791	T	C	-0.1293	0.0497	10	61186227	0.0286	6.16e-06	14733	0.00157923	23.3004
Fibroblast growth factor 19 levels	rs141140791	T	C	-0.1293	0.0497	12	61186227	0.0286	6.16e-06	14733	0.00157923	23.3004		Fibroblast growth factor 19 levels	rs142067135	A	G	-0.2295	0.0198	12	76644195	0.0492	3.09e-06	13809	0.00204444	28.2855
Fibroblast growth factor 19 levels	rs834971	A	G	-0.0614	0.3002	2	100098055	0.0128	1.61e-06	14728	0.00158399	23.3628		Fibroblast growth factor 19 levels	rs142585344	A	G	0.2133	0.0218	2	32584586	0.0482	9.63e-06	13809	0.00194042	26.8435
Fibroblast growth factor 19 levels	rs2306969	A	G	0.0674	0.2338	7	5851801	0.0141	1.75e-06	14739	0.00162756	24.0244		Fibroblast growth factor 19 levels	rs145274424	T	C	0.1992	0.9777	7	17445553	0.0421	2.23e-06	14735	0.00173029	25.5366
Fibroblast growth factor 19 levels	rs145434248	A	G	-0.1442	0.0425	14	64892172	0.0323	8.03e-06	14296	0.00169234	24.2313		Fibroblast growth factor 19 levels	rs145434248	A	G	-0.1442	0.0425	14	64892172	0.0323	8.03e-06	14296	0.00169234	24.2313
Fibroblast growth factor 19 levels	rs3846346	T	G	0.1372	0.0459	11	27730465	0.0305	6.85e-06	14729	0.00164871	24.3207		Fibroblast growth factor 19 levels	rs1671812	T	C	0.0621	0.6316	11	114495920	0.0132	2.54e-06	12412	0.00179463	22.3114
Fibroblast growth factor 19 levels	rs12407505	A	G	-0.1614	0.9664	13	85295202	0.0352	4.53e-06	14735	0.00169174	24.9666		Fibroblast growth factor 19 levels	rs17326790	T	C	0.2161	0.0209	13	85357827	0.0471	4.47e-06	14741	0.00191123	28.2236
Fibroblast growth factor 19 levels	rs145274424	T	C	0.1992	0.9777	11	17445553	0.0421	2.23e-06	14735	0.00173029	25.5366		Fibroblast growth factor 19 levels	rs191522330	T	C	0.2325	0.9812	11	5610048	0.0488	1.89e-06	14738	0.0019943	29.4468
Fibroblast growth factor 19 levels	rs111914842	T	C	-0.1634	0.0368	19	46332463	0.0362	6.37e-06	13667	0.00189277	25.9138		Fibroblast growth factor 19 levels	rs2306969	A	G	0.0674	0.2338	19	5851801	0.0141	1.75e-06	14739	0.00162756	24.0244
Fibroblast growth factor 19 levels	rs117438391	T	C	-0.2079	0.0225	7	38084604	0.0466	8.14e-06	13868	0.00190125	26.4129		Fibroblast growth factor 19 levels	rs2906655	T	C	-0.0623	0.2503	7	101569302	0.0135	3.93e-06	14743	0.00145665	21.5038
Fibroblast growth factor 19 levels	rs142585344	A	G	0.2133	0.0218	9	32584586	0.0482	9.63e-06	13809	0.00194042	26.8435		Fibroblast growth factor 19 levels	rs35836706	A	G	0.2151	0.0203	9	84435749	0.0456	2.39e-06	14734	0.00184035	27.162
Fibroblast growth factor 19 levels	rs35836706	A	G	0.2151	0.0203	4	84435749	0.0456	2.39e-06	14734	0.00184035	27.162		Fibroblast growth factor 19 levels	rs3846346	T	G	0.1372	0.0459	4	27730465	0.0305	6.85e-06	14729	0.00164871	24.3207
Fibroblast growth factor 19 levels	rs11244038	C	G	0.1199	0.0898	6	136095770	0.0247	1.21e-06	11786	0.00235007	27.7585		Fibroblast growth factor 19 levels	rs4483036	A	C	-0.0675	0.2516	6	8777463	0.0148	5.1e-06	12412	0.00171586	21.3304
Fibroblast growth factor 19 levels	rs17326790	T	C	0.2161	0.0209	19	85357827	0.0471	4.47e-06	14741	0.00191123	28.2236		Fibroblast growth factor 19 levels	rs516246	T	C	-0.1661	0.445	19	49206172	0.0118	5.31e-45	14744	0.0136277	203.675
Fibroblast growth factor 19 levels	rs142067135	A	G	-0.2295	0.0198	8	76644195	0.0492	3.09e-06	13809	0.00204444	28.2855		Fibroblast growth factor 19 levels	rs7005978	A	G	-0.1055	0.3458	8	59382715	0.0123	9.72e-18	14744	0.00503582	74.6138
Fibroblast growth factor 19 levels	rs191522330	T	C	0.2325	0.9812	6	5610048	0.0488	1.89e-06	14738	0.0019943	29.4468		Fibroblast growth factor 19 levels	rs73775566	A	T	0.107	0.0677	6	139960701	0.024	8.26e-06	14737	0.00144525	21.3265
Fibroblast growth factor 19 levels	rs117398067	T	C	0.2583	0.0178	3	59188192	0.0564	4.65e-06	14744	0.00233291	34.4722		Fibroblast growth factor 19 levels	rs75715636	A	G	0.0838	0.1237	3	7913293	0.0187	7.42e-06	14296	0.00152244	21.795
Fibroblast growth factor 19 levels	rs13103023	A	G	0.0837	0.3415	9	39457617	0.0124	1.48e-11	14296	0.00315085	45.1806		Fibroblast growth factor 19 levels	rs79110990	A	G	0.073	0.1762	9	18148302	0.0156	2.88e-06	14295	0.00154705	22.1462
Fibroblast growth factor 19 levels	rs7005978	A	G	-0.1055	0.3458	12	59382715	0.0123	9.72e-18	14744	0.00503582	74.6138		Fibroblast growth factor 19 levels	rs80023023	A	G	-0.2706	0.0119	12	20656675	0.0607	8.27e-06	12935	0.001722	22.3091
Fibroblast growth factor 19 levels	rs516246	T	C	-0.1661	0.445	1	49206172	0.0118	5.31e-45	14744	0.0136277	203.675		Fibroblast growth factor 19 levels	rs834971	A	G	-0.0614	0.3002	1	100098055	0.0128	1.61e-06	14728	0.00158399	23.3628
Fibroblast growth factor 21 levels	rs12691469	T	C	-0.0541	0.6149	1	188409389	0.0122	9.23e-06	14295	0.00138613	19.8394		Fibroblast growth factor 21 levels	rs10495032	T	G	-0.1557	0.0383	1	216837226	0.0318	9.77e-07	14720	0.00178585	26.3312
Fibroblast growth factor 21 levels	rs12532101	T	C	0.0659	0.203	11	1194526	0.0149	9.74e-06	14295	0.00140526	20.1136		Fibroblast growth factor 21 levels	rs12290350	T	C	-0.0689	0.2168	11	76480255	0.0145	2.02e-06	14295	0.00161213	23.0794
Fibroblast growth factor 21 levels	rs35852631	C	G	-0.0608	0.2555	7	107955452	0.0135	6.68e-06	14730	0.00140635	20.7419		Fibroblast growth factor 21 levels	rs12532101	T	C	0.0659	0.203	7	1194526	0.0149	9.74e-06	14295	0.00140526	20.1136
Fibroblast growth factor 21 levels	rs13062487	A	G	0.0571	0.3387	2	71944243	0.0126	5.85e-06	14295	0.00146055	20.9062		Fibroblast growth factor 21 levels	rs1260326	T	C	0.1323	0.3977	2	27730940	0.0119	1.03e-28	14730	0.00838529	124.543
Fibroblast growth factor 21 levels	rs8191009	A	G	0.0678	0.1998	1	30545827	0.0151	7.12e-06	14295	0.00146989	21.04		Fibroblast growth factor 21 levels	rs12691469	T	C	-0.0541	0.6149	1	188409389	0.0122	9.23e-06	14295	0.00138613	19.8394
Fibroblast growth factor 21 levels	rs7442192	A	G	0.0619	0.7357	3	45023201	0.0138	7.27e-06	14295	0.00149008	21.3295		Fibroblast growth factor 21 levels	rs13062487	A	G	0.0571	0.3387	3	71944243	0.0126	5.85e-06	14295	0.00146055	20.9062
Fibroblast growth factor 21 levels	rs60277384	T	C	-0.0881	0.8922	7	84356011	0.019	3.54e-06	14742	0.00149301	22.0399		Fibroblast growth factor 21 levels	rs13229619	A	G	-0.1609	0.1297	7	73030175	0.0176	6.13e-20	14743	0.00584455	86.661
Fibroblast growth factor 21 levels	rs4700382	T	C	-0.063	0.2698	21	55882435	0.0136	3.62e-06	14295	0.00156385	22.3871		Fibroblast growth factor 21 levels	rs142603673	T	C	-0.2352	0.0232	21	33860969	0.0455	2.35e-07	14252	0.00250725	35.8182
Fibroblast growth factor 21 levels	rs7610704	T	C	-0.0568	0.4644	1	11689679	0.012	2.21e-06	14295	0.00160494	22.9763		Fibroblast growth factor 21 levels	rs145127946	A	G	-0.1747	0.037	1	203746507	0.036	1.22e-06	14295	0.00217492	31.1539
Fibroblast growth factor 21 levels	rs12290350	T	C	-0.0689	0.2168	3	76480255	0.0145	2.02e-06	14295	0.00161213	23.0794		Fibroblast growth factor 21 levels	rs17284047	T	C	-0.2149	0.9794	3	100519020	0.0479	7.24e-06	14743	0.0018635	27.5212
Fibroblast growth factor 21 levels	rs9974115	A	C	0.0758	0.8308	2	37867322	0.0169	7.28e-06	14295	0.00161534	23.1255		Fibroblast growth factor 21 levels	rs183222959	A	G	0.1419	0.8998	2	40402664	0.0313	5.8e-06	11538	0.00363085	42.0381
Fibroblast growth factor 21 levels	rs79789860	T	C	-0.2003	0.0209	10	114309511	0.0448	7.79e-06	14729	0.00164197	24.2211		Fibroblast growth factor 21 levels	rs188758663	A	G	-0.3801	0.0104	10	127847758	0.0749	3.88e-07	11668	0.00297385	34.7964
Fibroblast growth factor 21 levels	rs574044675	A	C	-0.1822	0.9712	12	172274232	0.0406	7.2e-06	13181	0.00185707	24.5198		Fibroblast growth factor 21 levels	rs2429473	A	C	-0.0812	0.795	12	47198899	0.0147	3.32e-08	14295	0.00214913	30.7837
Fibroblast growth factor 21 levels	rs7012637	A	G	-0.0605	0.4812	5	9173209	0.012	4.61e-07	14295	0.00182754	26.1688		Fibroblast growth factor 21 levels	rs35852631	C	G	-0.0608	0.2555	5	107955452	0.0135	6.68e-06	14730	0.00140635	20.7419
Fibroblast growth factor 21 levels	rs10495032	T	G	-0.1557	0.0383	5	216837226	0.0318	9.77e-07	14720	0.00178585	26.3312		Fibroblast growth factor 21 levels	rs4700382	T	C	-0.063	0.2698	5	55882435	0.0136	3.62e-06	14295	0.00156385	22.3871
Fibroblast growth factor 21 levels	rs17284047	T	C	-0.2149	0.9794	3	100519020	0.0479	7.24e-06	14743	0.0018635	27.5212		Fibroblast growth factor 21 levels	rs574044675	A	C	-0.1822	0.9712	3	172274232	0.0406	7.2e-06	13181	0.00185707	24.5198
Fibroblast growth factor 21 levels	rs2429473	A	C	-0.0812	0.795	5	47198899	0.0147	3.32e-08	14295	0.00214913	30.7837		Fibroblast growth factor 21 levels	rs60277384	T	C	-0.0881	0.8922	5	84356011	0.019	3.54e-06	14742	0.00149301	22.0399
Fibroblast growth factor 21 levels	rs145127946	A	G	-0.1747	0.037	8	203746507	0.036	1.22e-06	14295	0.00217492	31.1539		Fibroblast growth factor 21 levels	rs7012637	A	G	-0.0605	0.4812	8	9173209	0.012	4.61e-07	14295	0.00182754	26.1688
Fibroblast growth factor 21 levels	rs188758663	A	G	-0.3801	0.0104	18	127847758	0.0749	3.88e-07	11668	0.00297385	34.7964		Fibroblast growth factor 21 levels	rs72965996	A	G	-0.2215	0.031	18	72826607	0.0444	6.08e-07	13808	0.00294756	40.8143
Fibroblast growth factor 21 levels	rs142603673	T	C	-0.2352	0.0232	4	33860969	0.0455	2.35e-07	14252	0.00250725	35.8182		Fibroblast growth factor 21 levels	rs7442192	A	G	0.0619	0.7357	4	45023201	0.0138	7.27e-06	14295	0.00149008	21.3295
Fibroblast growth factor 21 levels	rs72965996	A	G	-0.2215	0.031	3	72826607	0.0444	6.08e-07	13808	0.00294756	40.8143		Fibroblast growth factor 21 levels	rs7610704	T	C	-0.0568	0.4644	3	11689679	0.012	2.21e-06	14295	0.00160494	22.9763
Fibroblast growth factor 21 levels	rs183222959	A	G	0.1419	0.8998	7	40402664	0.0313	5.8e-06	11538	0.00363085	42.0381		Fibroblast growth factor 21 levels	rs79789860	T	C	-0.2003	0.0209	7	114309511	0.0448	7.79e-06	14729	0.00164197	24.2211
Fibroblast growth factor 21 levels	rs13229619	A	G	-0.1609	0.1297	8	73030175	0.0176	6.13e-20	14743	0.00584455	86.661		Fibroblast growth factor 21 levels	rs8191009	A	G	0.0678	0.1998	8	30545827	0.0151	7.12e-06	14295	0.00146989	21.04
Fibroblast growth factor 21 levels	rs1260326	T	C	0.1323	0.3977	19	27730940	0.0119	1.03e-28	14730	0.00838529	124.543		Fibroblast growth factor 21 levels	rs838131	A	C	0.1627	0.501	19	49260677	0.013	6.15e-36	14294	0.0132356	191.7
Fibroblast growth factor 21 levels	rs838131	A	C	0.1627	0.501	21	49260677	0.013	6.15e-36	14294	0.0132356	191.7		Fibroblast growth factor 21 levels	rs9974115	A	C	0.0758	0.8308	21	37867322	0.0169	7.28e-06	14295	0.00161534	23.1255
Fibroblast growth factor 23 levels	rs4958089	T	C	0.0513	0.4217	1	132484429	0.0115	8.16e-06	14735	0.00128358	18.9352		Fibroblast growth factor 23 levels	rs10737349	A	G	0.0746	0.1462	1	180583036	0.0167	7.93e-06	14286	0.00138935	19.8731
Fibroblast growth factor 23 levels	rs2825747	A	G	0.0693	0.8386	16	21059864	0.0153	5.91e-06	14735	0.00130003	19.1783		Fibroblast growth factor 23 levels	rs11150539	T	C	-0.056	0.4938	16	83137317	0.0119	2.53e-06	14287	0.00156776	22.4306
Fibroblast growth factor 23 levels	rs9950230	C	G	-0.0559	0.7034	8	56254394	0.0123	5.5e-06	14726	0.00130385	19.2229		Fibroblast growth factor 23 levels	rs117963256	A	T	-0.291	0.0117	8	19386357	0.0653	8.34e-06	12304	0.00195835	24.1389
Fibroblast growth factor 23 levels	rs9859317	A	G	-0.0549	0.3489	11	64683150	0.0124	9.54e-06	14287	0.00136938	19.5884		Fibroblast growth factor 23 levels	rs118177380	A	G	0.2362	0.0187	11	106531034	0.0507	3.18e-06	14287	0.00204754	29.3092
Fibroblast growth factor 23 levels	rs10737349	A	G	0.0746	0.1462	4	180583036	0.0167	7.93e-06	14286	0.00138935	19.8731		Fibroblast growth factor 23 levels	rs11930290	A	T	-0.1845	0.9748	4	124325226	0.0389	2.11e-06	12848	0.00167239	21.5196
Fibroblast growth factor 23 levels	rs72720704	T	C	0.0725	0.8402	6	176974037	0.0161	6.7e-06	14287	0.00141145	20.1911		Fibroblast growth factor 23 levels	rs12195292	A	G	-0.0768	0.8634	6	81343345	0.0166	3.72e-06	14710	0.00139128	20.4915
Fibroblast growth factor 23 levels	rs12195292	A	G	-0.0768	0.8634	1	81343345	0.0166	3.72e-06	14710	0.00139128	20.4915		Fibroblast growth factor 23 levels	rs138865481	A	G	-0.2386	0.0154	1	205812500	0.0534	7.89e-06	13800	0.00172644	23.8626
Fibroblast growth factor 23 levels	rs11930290	A	T	-0.1845	0.9748	13	124325226	0.0389	2.11e-06	12848	0.00167239	21.5196		Fibroblast growth factor 23 levels	rs145628723	A	G	0.1957	0.022	13	103962376	0.0437	7.53e-06	14238	0.00164806	23.5005
Fibroblast growth factor 23 levels	rs4730018	A	C	0.0936	0.9039	6	104141309	0.0206	5.53e-06	14287	0.00152204	21.7755		Fibroblast growth factor 23 levels	rs181409232	A	C	-0.2224	0.0191	6	31175118	0.0479	3.43e-06	12846	0.00185335	23.8486
Fibroblast growth factor 23 levels	rs794007	T	C	0.0685	0.2406	21	40142535	0.0144	1.97e-06	12844	0.00171466	22.0575		Fibroblast growth factor 23 levels	rs2825747	A	G	0.0693	0.8386	21	21059864	0.0153	5.91e-06	14735	0.00130003	19.1783
Fibroblast growth factor 23 levels	rs11150539	T	C	-0.056	0.4938	5	83137317	0.0119	2.53e-06	14287	0.00156776	22.4306		Fibroblast growth factor 23 levels	rs33921462	A	G	-0.0653	0.2766	5	176814656	0.0135	1.32e-06	14287	0.00170642	24.4179
Fibroblast growth factor 23 levels	rs145628723	A	G	0.1957	0.022	5	103962376	0.0437	7.53e-06	14238	0.00164806	23.5005		Fibroblast growth factor 23 levels	rs34551523	A	G	0.1704	0.0295	5	146629145	0.0348	9.75e-07	14730	0.0016626	24.5275
Fibroblast growth factor 23 levels	rs181409232	A	C	-0.2224	0.0191	2	31175118	0.0479	3.43e-06	12846	0.00185335	23.8486		Fibroblast growth factor 23 levels	rs3811621	C	G	0.1163	0.2897	2	190446541	0.0131	6.82e-19	14286	0.00556647	79.9565
Fibroblast growth factor 23 levels	rs138865481	A	G	-0.2386	0.0154	7	205812500	0.0534	7.89e-06	13800	0.00172644	23.8626		Fibroblast growth factor 23 levels	rs4730018	A	C	0.0936	0.9039	7	104141309	0.0206	5.53e-06	14287	0.00152204	21.7755
Fibroblast growth factor 23 levels	rs117963256	A	T	-0.291	0.0117	5	19386357	0.0653	8.34e-06	12304	0.00195835	24.1389		Fibroblast growth factor 23 levels	rs4958089	T	C	0.0513	0.4217	5	132484429	0.0115	8.16e-06	14735	0.00128358	18.9352
Fibroblast growth factor 23 levels	rs33921462	A	G	-0.0653	0.2766	11	176814656	0.0135	1.32e-06	14287	0.00170642	24.4179		Fibroblast growth factor 23 levels	rs57479285	T	C	0.4343	0.0113	11	111082782	0.0981	9.55e-06	7424	0.00421456	31.4129
Fibroblast growth factor 23 levels	rs34551523	A	G	0.1704	0.0295	20	146629145	0.0348	9.75e-07	14730	0.0016626	24.5275		Fibroblast growth factor 23 levels	rs6127099	A	T	0.0907	0.706	20	52731402	0.0134	1.3e-11	14287	0.00341505	48.9511
Fibroblast growth factor 23 levels	rs671205	T	C	0.0708	0.7502	1	146522722	0.0136	1.93e-07	14287	0.00187874	26.8883		Fibroblast growth factor 23 levels	rs671205	T	C	0.0708	0.7502	1	146522722	0.0136	1.93e-07	14287	0.00187874	26.8883
Fibroblast growth factor 23 levels	rs7955866	A	G	-0.0959	0.1141	2	4479549	0.0178	7.14e-08	14719	0.00185925	27.4135		Fibroblast growth factor 23 levels	rs6753743	T	G	0.0941	0.8733	2	121962947	0.0185	3.65e-07	14287	0.00195952	28.0467
Fibroblast growth factor 23 levels	rs6753743	T	G	0.0941	0.8733	1	121962947	0.0185	3.65e-07	14287	0.00195952	28.0467		Fibroblast growth factor 23 levels	rs72720704	T	C	0.0725	0.8402	1	176974037	0.0161	6.7e-06	14287	0.00141145	20.1911
Fibroblast growth factor 23 levels	rs118177380	A	G	0.2362	0.0187	4	106531034	0.0507	3.18e-06	14287	0.00204754	29.3092		Fibroblast growth factor 23 levels	rs794007	T	C	0.0685	0.2406	4	40142535	0.0144	1.97e-06	12844	0.00171466	22.0575
Fibroblast growth factor 23 levels	rs57479285	T	C	0.4343	0.0113	12	111082782	0.0981	9.55e-06	7424	0.00421456	31.4129		Fibroblast growth factor 23 levels	rs7955866	A	G	-0.0959	0.1141	12	4479549	0.0178	7.14e-08	14719	0.00185925	27.4135
Fibroblast growth factor 23 levels	rs6127099	A	T	0.0907	0.706	3	52731402	0.0134	1.3e-11	14287	0.00341505	48.9511		Fibroblast growth factor 23 levels	rs9859317	A	G	-0.0549	0.3489	3	64683150	0.0124	9.54e-06	14287	0.00136938	19.5884
Fibroblast growth factor 23 levels	rs3811621	C	G	0.1163	0.2897	18	190446541	0.0131	6.82e-19	14286	0.00556647	79.9565		Fibroblast growth factor 23 levels	rs9950230	C	G	-0.0559	0.7034	18	56254394	0.0123	5.5e-06	14726	0.00130385	19.2229
Fibroblast growth factor 5 levels	rs4326078	A	C	-0.0728	0.2193	12	70058335	0.015	1.21e-06	11789	0.00181474	21.4293		Fibroblast growth factor 5 levels	rs112790107	A	G	0.509	0.006	12	48680454	0.1062	1.64e-06	9845	0.00309032	30.5123
Fibroblast growth factor 5 levels	rs73212350	A	G	0.0826	0.8353	6	62081113	0.0169	1.02e-06	11787	0.00187727	22.1652		Fibroblast growth factor 5 levels	rs305897	T	C	0.1185	0.0828	6	39710570	0.0249	1.95e-06	11341	0.00213285	24.2361
Fibroblast growth factor 5 levels	rs305897	T	C	0.1185	0.0828	4	39710570	0.0249	1.95e-06	11341	0.00213285	24.2361		Fibroblast growth factor 5 levels	rs36034102	T	G	0.497	0.273	4	81202048	0.0143	1.15e-264	11341	0.0980482	1232.63
Fibroblast growth factor 5 levels	rs56391958	A	G	-0.1197	0.0816	4	62005709	0.0249	1.53e-06	11341	0.00214754	24.4033		Fibroblast growth factor 5 levels	rs4326078	A	C	-0.0728	0.2193	4	70058335	0.015	1.21e-06	11789	0.00181474	21.4293
Fibroblast growth factor 5 levels	rs112790107	A	G	0.509	0.006	16	48680454	0.1062	1.64e-06	9845	0.00309032	30.5123		Fibroblast growth factor 5 levels	rs56391958	A	G	-0.1197	0.0816	16	62005709	0.0249	1.53e-06	11341	0.00214754	24.4033
Fibroblast growth factor 5 levels	rs75936934	A	G	-0.3522	0.0174	13	81544248	0.0524	1.8e-11	11302	0.00424165	48.1348		Fibroblast growth factor 5 levels	rs73212350	A	G	0.0826	0.8353	13	62081113	0.0169	1.02e-06	11787	0.00187727	22.1652
Fibroblast growth factor 5 levels	rs36034102	T	G	0.497	0.273	4	81202048	0.0143	1.15e-264	11341	0.0980482	1232.63		Fibroblast growth factor 5 levels	rs75936934	A	G	-0.3522	0.0174	4	81544248	0.0524	1.8e-11	11302	0.00424165	48.1348
Fms-related tyrosine kinase 3 ligand levels	rs4919613	A	G	-0.0662	0.1973	18	103905779	0.0148	7.71e-06	14286	0.00138812	19.8554		Fms-related tyrosine kinase 3 ligand levels	rs10164255	T	G	0.0556	0.408	18	70532840	0.0121	4.33e-06	14729	0.00149335	22.0254
Fms-related tyrosine kinase 3 ligand levels	rs11961049	A	G	0.1031	0.0686	11	155496339	0.0232	8.83e-06	14724	0.00135834	20.0246		Fms-related tyrosine kinase 3 ligand levels	rs11212636	A	G	-0.0772	0.4171	11	108311965	0.0117	4.16e-11	14723	0.002898	42.7855
Fms-related tyrosine kinase 3 ligand levels	rs2325555	A	G	-0.0653	0.8002	1	74312013	0.0146	7.73e-06	14720	0.00136349	20.0952		Fms-related tyrosine kinase 3 ligand levels	rs112538528	A	C	-0.2426	0.9835	1	236377861	0.0547	9.2e-06	13305	0.00191016	25.4595
Fms-related tyrosine kinase 3 ligand levels	rs55646869	A	G	0.0529	0.4437	2	129753010	0.0116	5.11e-06	14703	0.00138146	20.337		Fms-related tyrosine kinase 3 ligand levels	rs113877570	A	G	-0.1207	0.0513	2	36270546	0.0266	5.69e-06	14729	0.00141805	20.9132
Fms-related tyrosine kinase 3 ligand levels	rs871051	T	G	0.1342	0.0401	8	95950210	0.0301	8.25e-06	14726	0.00138645	20.4425		Fms-related tyrosine kinase 3 ligand levels	rs117040659	T	C	0.3667	0.0086	8	29348124	0.0815	6.81e-06	14286	0.00229297	32.8281
Fms-related tyrosine kinase 3 ligand levels	rs12338549	T	C	-0.0851	0.1096	6	94348687	0.0186	4.76e-06	14719	0.00141346	20.8314		Fms-related tyrosine kinase 3 ligand levels	rs11961049	A	G	0.1031	0.0686	6	155496339	0.0232	8.83e-06	14724	0.00135834	20.0246
Fms-related tyrosine kinase 3 ligand levels	rs374309	A	G	0.0786	0.8629	9	22332298	0.0174	6.27e-06	14286	0.00146175	20.9102		Fms-related tyrosine kinase 3 ligand levels	rs12338549	T	C	-0.0851	0.1096	9	94348687	0.0186	4.76e-06	14719	0.00141346	20.8314
Fms-related tyrosine kinase 3 ligand levels	rs113877570	A	G	-0.1207	0.0513	19	36270546	0.0266	5.69e-06	14729	0.00141805	20.9132		Fms-related tyrosine kinase 3 ligand levels	rs12609918	A	G	-0.1863	0.9451	19	56755467	0.0412	6.13e-06	9453	0.00360169	34.1626
Fms-related tyrosine kinase 3 ligand levels	rs77584520	A	T	0.1313	0.9568	5	78494817	0.0293	7.42e-06	14731	0.00142516	21.0212		Fms-related tyrosine kinase 3 ligand levels	rs1379304	T	C	0.0603	0.3741	5	6289394	0.0127	2.05e-06	14286	0.00170278	24.3639
Fms-related tyrosine kinase 3 ligand levels	rs186975	C	G	0.0554	0.382	11	8442736	0.0119	3.23e-06	14703	0.00144911	21.3343		Fms-related tyrosine kinase 3 ligand levels	rs141117375	T	C	-0.1519	0.0364	11	62294309	0.0331	4.45e-06	14286	0.00161862	23.1578
Fms-related tyrosine kinase 3 ligand levels	rs78154669	T	G	0.0923	0.0938	20	81591243	0.0207	8.24e-06	14721	0.00144831	21.3485		Fms-related tyrosine kinase 3 ligand levels	rs142870956	T	C	-0.4307	0.0075	20	4261712	0.0883	1.07e-06	11952	0.00276167	33.0933
Fms-related tyrosine kinase 3 ligand levels	rs73000965	A	T	0.0588	0.3111	4	113982321	0.0125	2.55e-06	14731	0.00148197	21.8604		Fms-related tyrosine kinase 3 ligand levels	rs144317085	A	T	0.2206	0.9647	4	105806108	0.0324	9.85e-12	14722	0.00331442	48.9506
Fms-related tyrosine kinase 3 ligand levels	rs10164255	T	G	0.0556	0.408	19	70532840	0.0121	4.33e-06	14729	0.00149335	22.0254		Fms-related tyrosine kinase 3 ligand levels	rs17272847	A	G	0.1179	0.0907	19	49979398	0.022	8.36e-08	13222	0.00229283	30.3809
Fms-related tyrosine kinase 3 ligand levels	rs35977476	C	G	0.1102	0.0668	4	9191493	0.0244	6.29e-06	14725	0.00151406	22.3254		Fms-related tyrosine kinase 3 ligand levels	rs184038883	A	C	-0.2276	0.0242	4	185989605	0.0504	6.31e-06	12790	0.00244653	31.363
Fms-related tyrosine kinase 3 ligand levels	rs9381118	T	C	0.0643	0.2577	10	41985436	0.0136	2.27e-06	14285	0.00158178	22.6283		Fms-related tyrosine kinase 3 ligand levels	rs185979634	T	C	0.1483	0.9513	10	101403323	0.0306	1.26e-06	12847	0.00203779	26.2288
Fms-related tyrosine kinase 3 ligand levels	rs7625643	A	G	0.0611	0.5605	2	141150026	0.0129	2.18e-06	12404	0.00183928	22.8527		Fms-related tyrosine kinase 3 ligand levels	rs1866051	T	C	-0.0746	0.4771	2	65602149	0.0115	8.76e-11	14732	0.00277674	41.0153
Fms-related tyrosine kinase 3 ligand levels	rs67811337	A	C	0.1083	0.081	2	6546418	0.024	6.41e-06	13222	0.00174617	23.1248		Fms-related tyrosine kinase 3 ligand levels	rs186975	C	G	0.0554	0.382	2	8442736	0.0119	3.23e-06	14703	0.00144911	21.3343
Fms-related tyrosine kinase 3 ligand levels	rs141117375	T	C	-0.1519	0.0364	9	62294309	0.0331	4.45e-06	14286	0.00161862	23.1578		Fms-related tyrosine kinase 3 ligand levels	rs192857133	T	C	0.1812	0.026	9	243950	0.0386	2.68e-06	14727	0.00166295	24.5277
Fms-related tyrosine kinase 3 ligand levels	rs74722523	T	C	0.3529	0.9914	4	105351013	0.076	3.43e-06	11437	0.00212364	24.3355		Fms-related tyrosine kinase 3 ligand levels	rs218265	T	C	0.0833	0.8361	4	55408999	0.016	1.93e-07	14731	0.00190177	28.0645
Fms-related tyrosine kinase 3 ligand levels	rs1379304	T	C	0.0603	0.3741	13	6289394	0.0127	2.05e-06	14286	0.00170278	24.3639		Fms-related tyrosine kinase 3 ligand levels	rs2325555	A	G	-0.0653	0.8002	13	74312013	0.0146	7.73e-06	14720	0.00136349	20.0952
Fms-related tyrosine kinase 3 ligand levels	rs192857133	T	C	0.1812	0.026	7	243950	0.0386	2.68e-06	14727	0.00166295	24.5277		Fms-related tyrosine kinase 3 ligand levels	rs28533776	A	G	-0.0749	0.1924	7	3914756	0.0147	3.48e-07	14731	0.00174339	25.7233
Fms-related tyrosine kinase 3 ligand levels	rs57191857	A	G	-0.1429	0.9571	9	10640144	0.0299	1.76e-06	14734	0.00167691	24.7457		Fms-related tyrosine kinase 3 ligand levels	rs35977476	C	G	0.1102	0.0668	9	9191493	0.0244	6.29e-06	14725	0.00151406	22.3254
Fms-related tyrosine kinase 3 ligand levels	rs112538528	A	C	-0.2426	0.9835	19	236377861	0.0547	9.2e-06	13305	0.00191016	25.4595		Fms-related tyrosine kinase 3 ligand levels	rs374309	A	G	0.0786	0.8629	19	22332298	0.0174	6.27e-06	14286	0.00146175	20.9102
Fms-related tyrosine kinase 3 ligand levels	rs61792394	A	G	-0.1569	0.9624	10	170851052	0.0338	3.45e-06	14286	0.00178164	25.4943		Fms-related tyrosine kinase 3 ligand levels	rs4919613	A	G	-0.0662	0.1973	10	103905779	0.0148	7.71e-06	14286	0.00138812	19.8554
Fms-related tyrosine kinase 3 ligand levels	rs28533776	A	G	-0.0749	0.1924	1	3914756	0.0147	3.48e-07	14731	0.00174339	25.7233		Fms-related tyrosine kinase 3 ligand levels	rs55633025	A	G	0.0725	0.4738	1	159890969	0.0129	1.91e-08	12404	0.00262091	32.5899
Fms-related tyrosine kinase 3 ligand levels	rs72681653	A	G	0.1302	0.9447	9	51156734	0.0266	9.84e-07	14734	0.00177121	26.1398		Fms-related tyrosine kinase 3 ligand levels	rs55646869	A	G	0.0529	0.4437	9	129753010	0.0116	5.11e-06	14703	0.00138146	20.337
Fms-related tyrosine kinase 3 ligand levels	rs185979634	T	C	0.1483	0.9513	9	101403323	0.0306	1.26e-06	12847	0.00203779	26.2288		Fms-related tyrosine kinase 3 ligand levels	rs57191857	A	G	-0.1429	0.9571	9	10640144	0.0299	1.76e-06	14734	0.00167691	24.7457
Fms-related tyrosine kinase 3 ligand levels	rs218265	T	C	0.0833	0.8361	3	55408999	0.016	1.93e-07	14731	0.00190177	28.0645		Fms-related tyrosine kinase 3 ligand levels	rs61792394	A	G	-0.1569	0.9624	3	170851052	0.0338	3.45e-06	14286	0.00178164	25.4943
Fms-related tyrosine kinase 3 ligand levels	rs6925032	A	C	0.0676	0.326	1	91008027	0.0128	1.28e-07	14286	0.00200817	28.7424		Fms-related tyrosine kinase 3 ligand levels	rs67811337	A	C	0.1083	0.081	1	6546418	0.024	6.41e-06	13222	0.00174617	23.1248
Fms-related tyrosine kinase 3 ligand levels	rs17272847	A	G	0.1179	0.0907	6	49979398	0.022	8.36e-08	13222	0.00229283	30.3809		Fms-related tyrosine kinase 3 ligand levels	rs6925032	A	C	0.0676	0.326	6	91008027	0.0128	1.28e-07	14286	0.00200817	28.7424
Fms-related tyrosine kinase 3 ligand levels	rs184038883	A	C	-0.2276	0.0242	14	185989605	0.0504	6.31e-06	12790	0.00244653	31.363		Fms-related tyrosine kinase 3 ligand levels	rs72681653	A	G	0.1302	0.9447	14	51156734	0.0266	9.84e-07	14734	0.00177121	26.1398
Fms-related tyrosine kinase 3 ligand levels	rs55633025	A	G	0.0725	0.4738	11	159890969	0.0129	1.91e-08	12404	0.00262091	32.5899		Fms-related tyrosine kinase 3 ligand levels	rs73000965	A	T	0.0588	0.3111	11	113982321	0.0125	2.55e-06	14731	0.00148197	21.8604
Fms-related tyrosine kinase 3 ligand levels	rs117040659	T	C	0.3667	0.0086	10	29348124	0.0815	6.81e-06	14286	0.00229297	32.8281		Fms-related tyrosine kinase 3 ligand levels	rs74722523	T	C	0.3529	0.9914	10	105351013	0.076	3.43e-06	11437	0.00212364	24.3355
Fms-related tyrosine kinase 3 ligand levels	rs142870956	T	C	-0.4307	0.0075	3	4261712	0.0883	1.07e-06	11952	0.00276167	33.0933		Fms-related tyrosine kinase 3 ligand levels	rs7624160	T	G	-0.1061	0.6093	3	128381886	0.0119	4.84e-19	14719	0.00535964	79.3028
Fms-related tyrosine kinase 3 ligand levels	rs78429945	T	G	0.0884	0.1818	3	30439298	0.016	3.29e-08	14286	0.00232481	33.285		Fms-related tyrosine kinase 3 ligand levels	rs7625643	A	G	0.0611	0.5605	3	141150026	0.0129	2.18e-06	12404	0.00183928	22.8527
Fms-related tyrosine kinase 3 ligand levels	rs12609918	A	G	-0.1863	0.9451	13	56755467	0.0412	6.13e-06	9453	0.00360169	34.1626		Fms-related tyrosine kinase 3 ligand levels	rs76428106	T	C	-1.1019	0.9832	13	28604007	0.0524	3.59e-98	13799	0.0401112	576.54
Fms-related tyrosine kinase 3 ligand levels	rs1866051	T	C	-0.0746	0.4771	5	65602149	0.0115	8.76e-11	14732	0.00277674	41.0153		Fms-related tyrosine kinase 3 ligand levels	rs7726159	A	C	-0.1191	0.3326	5	1282319	0.0128	1.34e-20	14733	0.00629741	93.355
Fms-related tyrosine kinase 3 ligand levels	rs11212636	A	G	-0.0772	0.4171	1	108311965	0.0117	4.16e-11	14723	0.002898	42.7855		Fms-related tyrosine kinase 3 ligand levels	rs77584520	A	T	0.1313	0.9568	1	78494817	0.0293	7.42e-06	14731	0.00142516	21.0212
Fms-related tyrosine kinase 3 ligand levels	rs9554186	A	T	0.0821	0.3602	16	28455266	0.0128	1.42e-10	14286	0.00310674	44.5149		Fms-related tyrosine kinase 3 ligand levels	rs78154669	T	G	0.0923	0.0938	16	81591243	0.0207	8.24e-06	14721	0.00144831	21.3485
Fms-related tyrosine kinase 3 ligand levels	rs144317085	A	T	0.2206	0.9647	20	105806108	0.0324	9.85e-12	14722	0.00331442	48.9506		Fms-related tyrosine kinase 3 ligand levels	rs78429945	T	G	0.0884	0.1818	20	30439298	0.016	3.29e-08	14286	0.00232481	33.285
Fms-related tyrosine kinase 3 ligand levels	rs7624160	T	G	-0.1061	0.6093	13	128381886	0.0119	4.84e-19	14719	0.00535964	79.3028		Fms-related tyrosine kinase 3 ligand levels	rs871051	T	G	0.1342	0.0401	13	95950210	0.0301	8.25e-06	14726	0.00138645	20.4425
Fms-related tyrosine kinase 3 ligand levels	rs7726159	A	C	-0.1191	0.3326	6	1282319	0.0128	1.34e-20	14733	0.00629741	93.355		Fms-related tyrosine kinase 3 ligand levels	rs9381118	T	C	0.0643	0.2577	6	41985436	0.0136	2.27e-06	14285	0.00158178	22.6283
Fms-related tyrosine kinase 3 ligand levels	rs76428106	T	C	-1.1019	0.9832	13	28604007	0.0524	3.59e-98	13799	0.0401112	576.54		Fms-related tyrosine kinase 3 ligand levels	rs9554186	A	T	0.0821	0.3602	13	28455266	0.0128	1.42e-10	14286	0.00310674	44.5149
Fractalkine levels	rs56675723	T	C	0.0666	0.7791	12	120941125	0.0149	7.83e-06	12412	0.00152675	18.9759		Fractalkine levels	rs10778675	A	C	0.0792	0.1687	12	79905558	0.0158	5.37e-07	14295	0.00175935	25.1908
Fractalkine levels	rs712137	A	C	0.0563	0.6601	2	41381284	0.012	2.71e-06	14737	0.00142235	20.9882		Fractalkine levels	rs111472651	C	G	-0.1191	0.9355	2	44117788	0.0248	1.57e-06	14728	0.00171182	25.2514
Fractalkine levels	rs71451021	A	C	-0.165	0.9728	1	19059082	0.0362	5.16e-06	14740	0.00144076	21.2645		Fractalkine levels	rs114359340	A	G	-0.1881	0.9747	1	6532317	0.0405	3.41e-06	13651	0.00174501	23.8593
Fractalkine levels	rs73007244	T	C	0.0813	0.1321	2	59374764	0.0179	5.57e-06	14295	0.0015156	21.6953		Fractalkine levels	rs11682107	A	G	-0.0675	0.5568	2	113835522	0.0126	8.45e-08	12412	0.00224873	27.9696
Fractalkine levels	rs1976172	C	G	-0.0569	0.3525	15	1260482	0.012	2.12e-06	14732	0.00147793	21.8021		Fractalkine levels	rs117698194	A	G	-0.1996	0.0224	15	85657494	0.0432	3.83e-06	13859	0.00174486	24.2208
Fractalkine levels	rs55896747	T	C	0.1129	0.9372	4	57508595	0.0244	3.71e-06	14734	0.00150041	22.1372		Fractalkine levels	rs12331618	A	G	-0.0582	0.4914	4	187139939	0.0114	3.3e-07	14729	0.00169312	24.9769
Fractalkine levels	rs9981489	T	C	0.1127	0.0652	5	25498266	0.0254	9.12e-06	14295	0.00154826	22.1636		Fractalkine levels	rs13167439	T	C	-0.0903	0.89	5	120396066	0.0193	2.89e-06	14295	0.00159657	22.8563
Fractalkine levels	rs72704449	T	C	-0.1358	0.9547	8	179473273	0.0298	5.19e-06	14295	0.00159512	22.8355		Fractalkine levels	rs16904321	A	G	-0.0867	0.8632	8	131635787	0.0193	7.05e-06	14295	0.00177528	25.4191
Fractalkine levels	rs13167439	T	C	-0.0903	0.89	3	120396066	0.0193	2.89e-06	14295	0.00159657	22.8563		Fractalkine levels	rs1976172	C	G	-0.0569	0.3525	3	1260482	0.012	2.12e-06	14732	0.00147793	21.8021
Fractalkine levels	rs77915710	A	G	-0.1436	0.0402	6	172099857	0.0304	2.32e-06	14742	0.00159128	23.4928		Fractalkine levels	rs2442752	T	C	-0.0589	0.6177	6	31351764	0.0117	4.8e-07	14743	0.00163849	24.1925
Fractalkine levels	rs114359340	A	G	-0.1881	0.9747	5	6532317	0.0405	3.41e-06	13651	0.00174501	23.8593		Fractalkine levels	rs2731674	T	G	-0.0681	0.274	5	176839890	0.0128	1.04e-07	14740	0.00184506	27.2428
Fractalkine levels	rs77819349	C	G	0.1196	0.9371	3	81886673	0.0263	5.43e-06	14295	0.00168628	24.1427		Fractalkine levels	rs35026817	T	G	0.0633	0.3327	3	70136592	0.0122	2.12e-07	14740	0.00177914	26.2678
Fractalkine levels	rs2442752	T	C	-0.0589	0.6177	3	31351764	0.0117	4.8e-07	14743	0.00163849	24.1925		Fractalkine levels	rs3732378	A	G	0.0941	0.1671	3	39307162	0.0154	9.94e-10	14740	0.00246478	36.4157
Fractalkine levels	rs117698194	A	G	-0.1996	0.0224	19	85657494	0.0432	3.83e-06	13859	0.00174486	24.2208		Fractalkine levels	rs543554558	C	G	-0.2883	0.9837	19	19437687	0.0633	5.25e-06	11091	0.00266544	29.6361
Fractalkine levels	rs12331618	A	G	-0.0582	0.4914	16	187139939	0.0114	3.3e-07	14729	0.00169312	24.9769		Fractalkine levels	rs55896747	T	C	0.1129	0.9372	16	57508595	0.0244	3.71e-06	14734	0.00150041	22.1372
Fractalkine levels	rs10778675	A	C	0.0792	0.1687	8	79905558	0.0158	5.37e-07	14295	0.00175935	25.1908		Fractalkine levels	rs56397903	A	G	0.1968	0.9744	8	26741279	0.0424	3.46e-06	14743	0.00193222	28.5381
Fractalkine levels	rs111472651	C	G	-0.1191	0.9355	11	44117788	0.0248	1.57e-06	14728	0.00171182	25.2514		Fractalkine levels	rs56675723	T	C	0.0666	0.7791	11	120941125	0.0149	7.83e-06	12412	0.00152675	18.9759
Fractalkine levels	rs571946532	A	C	-0.2404	0.981	9	88885541	0.0512	2.66e-06	11768	0.00215438	25.4031		Fractalkine levels	rs571946532	A	C	-0.2404	0.981	9	88885541	0.0512	2.66e-06	11768	0.00215438	25.4031
Fractalkine levels	rs16904321	A	G	-0.0867	0.8632	9	131635787	0.0193	7.05e-06	14295	0.00177528	25.4191		Fractalkine levels	rs635634	T	C	-0.1145	0.1884	9	136155000	0.0166	5.29e-12	11792	0.00400926	47.4594
Fractalkine levels	rs78751841	A	G	-0.1935	0.9764	6	57183274	0.0433	7.87e-06	14723	0.00172557	25.446		Fractalkine levels	rs6937696	T	C	-0.0811	0.651	6	32418018	0.012	1.4e-11	14742	0.00298867	44.1851
Fractalkine levels	rs35026817	T	G	0.0633	0.3327	12	70136592	0.0122	2.12e-07	14740	0.00177914	26.2678		Fractalkine levels	rs712137	A	C	0.0563	0.6601	12	41381284	0.012	2.71e-06	14737	0.00142235	20.9882
Fractalkine levels	rs2731674	T	G	-0.0681	0.274	2	176839890	0.0128	1.04e-07	14740	0.00184506	27.2428		Fractalkine levels	rs71451021	A	C	-0.165	0.9728	2	19059082	0.0362	5.16e-06	14740	0.00144076	21.2645
Fractalkine levels	rs11682107	A	G	-0.0675	0.5568	1	113835522	0.0126	8.45e-08	12412	0.00224873	27.9696		Fractalkine levels	rs72704449	T	C	-0.1358	0.9547	1	179473273	0.0298	5.19e-06	14295	0.00159512	22.8355
Fractalkine levels	rs56397903	A	G	0.1968	0.9744	18	26741279	0.0424	3.46e-06	14743	0.00193222	28.5381		Fractalkine levels	rs73007244	T	C	0.0813	0.1321	18	59374764	0.0179	5.57e-06	14295	0.0015156	21.6953
Fractalkine levels	rs543554558	C	G	-0.2883	0.9837	20	19437687	0.0633	5.25e-06	11091	0.00266544	29.6361		Fractalkine levels	rs73137770	C	G	0.2442	0.9812	20	52569781	0.0529	3.91e-06	13808	0.00220007	30.4412
Fractalkine levels	rs73137770	C	G	0.2442	0.9812	9	52569781	0.0529	3.91e-06	13808	0.00220007	30.4412		Fractalkine levels	rs77819349	C	G	0.1196	0.9371	9	81886673	0.0263	5.43e-06	14295	0.00168628	24.1427
Fractalkine levels	rs8052631	A	G	-0.1511	0.9463	1	57167230	0.027	2.19e-08	14295	0.0023204	33.2426		Fractalkine levels	rs77915710	A	G	-0.1436	0.0402	1	172099857	0.0304	2.32e-06	14742	0.00159128	23.4928
Fractalkine levels	rs3732378	A	G	0.0941	0.1671	16	39307162	0.0154	9.94e-10	14740	0.00246478	36.4157		Fractalkine levels	rs78751841	A	G	-0.1935	0.9764	16	57183274	0.0433	7.87e-06	14723	0.00172557	25.446
Fractalkine levels	rs6937696	T	C	-0.0811	0.651	16	32418018	0.012	1.4e-11	14742	0.00298867	44.1851		Fractalkine levels	rs8052631	A	G	-0.1511	0.9463	16	57167230	0.027	2.19e-08	14295	0.0023204	33.2426
Fractalkine levels	rs635634	T	C	-0.1145	0.1884	21	136155000	0.0166	5.29e-12	11792	0.00400926	47.4594		Fractalkine levels	rs9981489	T	C	0.1127	0.0652	21	25498266	0.0254	9.12e-06	14295	0.00154826	22.1636
Glial cell line-derived neurotrophic factor levels	rs16945776	A	G	0.0871	0.9042	9	12160288	0.0196	8.84e-06	14731	0.00131431	19.3839		Glial cell line-derived neurotrophic factor levels	rs10982156	A	T	-0.1073	0.0803	9	117088064	0.0236	5.45e-06	14288	0.00170056	24.3355
Glial cell line-derived neurotrophic factor levels	rs9409461	A	G	0.0528	0.4811	6	94530989	0.0119	9.12e-06	14288	0.00139193	19.9128		Glial cell line-derived neurotrophic factor levels	rs112594435	T	C	0.1531	0.0371	6	134688249	0.0333	4.27e-06	14721	0.00167469	24.6912
Glial cell line-derived neurotrophic factor levels	rs17353853	A	G	0.1022	0.9255	21	165822047	0.0229	8.09e-06	14288	0.00144034	20.6064		Glial cell line-derived neurotrophic factor levels	rs116928328	T	C	0.3727	0.9927	21	38984857	0.0821	5.64e-06	13801	0.00201321	27.8364
Glial cell line-derived neurotrophic factor levels	rs117195704	A	G	-0.1377	0.0386	10	61379709	0.0309	8.34e-06	14723	0.00140731	20.7462		Glial cell line-derived neurotrophic factor levels	rs117195704	A	G	-0.1377	0.0386	10	61379709	0.0309	8.34e-06	14723	0.00140731	20.7462
Glial cell line-derived neurotrophic factor levels	rs72743928	T	C	0.0871	0.1091	5	98815653	0.0192	5.72e-06	14288	0.00147476	21.0995		Glial cell line-derived neurotrophic factor levels	rs11740708	A	G	-0.3888	0.0906	5	37868088	0.0198	7.56e-86	14710	0.0249095	375.729
Glial cell line-derived neurotrophic factor levels	rs57104839	A	G	0.0915	0.903	12	28147359	0.0196	3.04e-06	14736	0.00146667	21.6416		Glial cell line-derived neurotrophic factor levels	rs138691533	A	G	0.2584	0.0148	12	98629454	0.0539	1.63e-06	14731	0.00194716	28.7356
Glial cell line-derived neurotrophic factor levels	rs2093446	C	G	0.0606	0.3	2	5230371	0.0129	2.63e-06	14288	0.00154239	22.0686		Glial cell line-derived neurotrophic factor levels	rs144181640	A	T	0.3366	0.9898	2	208746333	0.0697	1.37e-06	13988	0.00228774	32.0696
Glial cell line-derived neurotrophic factor levels	rs10982156	A	T	-0.1073	0.0803	3	117088064	0.0236	5.45e-06	14288	0.00170056	24.3355		Glial cell line-derived neurotrophic factor levels	rs147483239	T	C	-0.2148	0.019	3	11787496	0.0485	9.47e-06	14726	0.00171997	25.3685
Glial cell line-derived neurotrophic factor levels	rs77124379	T	C	-0.1117	0.9259	17	48955894	0.0245	5.14e-06	14288	0.00171206	24.5004		Glial cell line-derived neurotrophic factor levels	rs16945776	A	G	0.0871	0.9042	17	12160288	0.0196	8.84e-06	14731	0.00131431	19.3839
Glial cell line-derived neurotrophic factor levels	rs112594435	T	C	0.1531	0.0371	2	134688249	0.0333	4.27e-06	14721	0.00167469	24.6912		Glial cell line-derived neurotrophic factor levels	rs17353853	A	G	0.1022	0.9255	2	165822047	0.0229	8.09e-06	14288	0.00144034	20.6064
Glial cell line-derived neurotrophic factor levels	rs147483239	T	C	-0.2148	0.019	9	11787496	0.0485	9.47e-06	14726	0.00171997	25.3685		Glial cell line-derived neurotrophic factor levels	rs2093446	C	G	0.0606	0.3	9	5230371	0.0129	2.63e-06	14288	0.00154239	22.0686
Glial cell line-derived neurotrophic factor levels	rs62243355	T	C	-0.0981	0.0997	5	36072052	0.0196	5.58e-07	14731	0.00172763	25.4903		Glial cell line-derived neurotrophic factor levels	rs2194229	A	T	-0.1683	0.1296	5	37918839	0.0179	5.34e-21	14288	0.00639031	91.8791
Glial cell line-derived neurotrophic factor levels	rs9303102	T	G	0.2096	0.0231	17	14221290	0.0453	3.71e-06	12935	0.00198278	25.6942		Glial cell line-derived neurotrophic factor levels	rs35740453	A	G	-0.0718	0.7373	17	1490782	0.0154	3.13e-06	13224	0.00199702	26.4575
Glial cell line-derived neurotrophic factor levels	rs35740453	A	G	-0.0718	0.7373	13	1490782	0.0154	3.13e-06	13224	0.00199702	26.4575		Glial cell line-derived neurotrophic factor levels	rs57104839	A	G	0.0915	0.903	13	28147359	0.0196	3.04e-06	14736	0.00146667	21.6416
Glial cell line-derived neurotrophic factor levels	rs79953230	T	C	0.1918	0.0254	3	67293674	0.042	4.96e-06	14719	0.00182132	26.8533		Glial cell line-derived neurotrophic factor levels	rs62243355	T	C	-0.0981	0.0997	3	36072052	0.0196	5.58e-07	14731	0.00172763	25.4903
Glial cell line-derived neurotrophic factor levels	rs116928328	T	C	0.3727	0.9927	9	38984857	0.0821	5.64e-06	13801	0.00201321	27.8364		Glial cell line-derived neurotrophic factor levels	rs72743928	T	C	0.0871	0.1091	9	98815653	0.0192	5.72e-06	14288	0.00147476	21.0995
Glial cell line-derived neurotrophic factor levels	rs138691533	A	G	0.2584	0.0148	16	98629454	0.0539	1.63e-06	14731	0.00194716	28.7356		Glial cell line-derived neurotrophic factor levels	rs77124379	T	C	-0.1117	0.9259	16	48955894	0.0245	5.14e-06	14288	0.00171206	24.5004
Glial cell line-derived neurotrophic factor levels	rs144181640	A	T	0.3366	0.9898	10	208746333	0.0697	1.37e-06	13988	0.00228774	32.0696		Glial cell line-derived neurotrophic factor levels	rs77671113	A	C	-0.1194	0.0859	10	87694408	0.0208	9.45e-09	14725	0.00223885	33.0366
Glial cell line-derived neurotrophic factor levels	rs77671113	A	C	-0.1194	0.0859	13	87694408	0.0208	9.45e-09	14725	0.00223885	33.0366		Glial cell line-derived neurotrophic factor levels	rs79953230	T	C	0.1918	0.0254	13	67293674	0.042	4.96e-06	14719	0.00182132	26.8533
Glial cell line-derived neurotrophic factor levels	rs2194229	A	T	-0.1683	0.1296	17	37918839	0.0179	5.34e-21	14288	0.00639031	91.8791		Glial cell line-derived neurotrophic factor levels	rs9303102	T	G	0.2096	0.0231	17	14221290	0.0453	3.71e-06	12935	0.00198278	25.6942
Glial cell line-derived neurotrophic factor levels	rs11740708	A	G	-0.3888	0.0906	9	37868088	0.0198	7.56e-86	14710	0.0249095	375.729		Glial cell line-derived neurotrophic factor levels	rs9409461	A	G	0.0528	0.4811	9	94530989	0.0119	9.12e-06	14288	0.00139193	19.9128
Hepatocyte growth factor levels	rs61897389	T	G	-0.0761	0.1322	2	47380087	0.0171	8.58e-06	14723	0.00132877	19.5869		Hepatocyte growth factor levels	rs111239033	A	G	0.1021	0.0699	2	43842712	0.0228	7.53e-06	14732	0.00135546	19.9931
Hepatocyte growth factor levels	rs1963492	T	C	-0.0749	0.1917	8	2653987	0.0168	8.26e-06	11335	0.00173855	19.7374		Hepatocyte growth factor levels	rs113903858	A	G	0.3666	0.014	8	72362254	0.0747	9.22e-07	11137	0.00371039	41.4691
Hepatocyte growth factor levels	rs4963955	T	C	0.1359	0.9623	1	26274153	0.0307	9.57e-06	14722	0.00134005	19.752		Hepatocyte growth factor levels	rs114581807	A	G	0.2031	0.0214	1	190171653	0.0452	7.01e-06	14734	0.0017277	25.4966
Hepatocyte growth factor levels	rs739269	T	C	-0.0556	0.6561	15	38212068	0.0125	8.67e-06	14286	0.00139502	19.9544		Hepatocyte growth factor levels	rs138848271	T	C	-0.405	0.9907	1	83864840	0.0832	1.13e-06	10793	0.00302249	32.7146
Hepatocyte growth factor levels	rs111239033	A	G	0.1021	0.0699	1	43842712	0.0228	7.53e-06	14732	0.00135546	19.9931		Hepatocyte growth factor levels	rs144638564	A	G	-0.3746	0.0114	12	114913966	0.0839	8.01e-06	12031	0.00316294	38.1677
Hepatocyte growth factor levels	rs72778371	A	G	-0.0717	0.2021	12	57045498	0.0161	8.45e-06	12789	0.00165799	21.236		Hepatocyte growth factor levels	rs145015846	T	C	0.2333	0.0213	14	24292539	0.0525	8.84e-06	14286	0.00226928	32.4882
Hepatocyte growth factor levels	rs8106345	A	G	0.0592	0.5179	14	58888317	0.0127	3.14e-06	12404	0.00175007	21.7425		Hepatocyte growth factor levels	rs150498795	A	T	0.1566	0.9642	18	76506666	0.0327	1.68e-06	14732	0.00169303	24.9806
Hepatocyte growth factor levels	rs851612	A	G	-0.1182	0.9405	18	42769693	0.0257	4.24e-06	14286	0.00156365	22.3702		Hepatocyte growth factor levels	rs189111993	T	C	0.266	0.0183	5	175563330	0.0595	7.8e-06	11382	0.00254228	29.0049
Hepatocyte growth factor levels	rs2281532	T	C	-0.0698	0.7983	5	6103587	0.0151	3.79e-06	14286	0.00156896	22.4463		Hepatocyte growth factor levels	rs1963492	T	C	-0.0749	0.1917	8	2653987	0.0168	8.26e-06	11335	0.00173855	19.7374
Hepatocyte growth factor levels	rs73012713	A	G	-0.222	0.0162	8	146855017	0.0501	9.37e-06	14286	0.00157093	22.4745		Hepatocyte growth factor levels	rs1986719	T	C	-0.1954	0.9572	17	45959996	0.039	5.44e-07	14718	0.00312842	46.1824
Hepatocyte growth factor levels	rs7620568	A	G	-0.0856	0.1397	17	171934440	0.0179	1.73e-06	12846	0.00176126	22.6616		Hepatocyte growth factor levels	rs2281532	T	C	-0.0698	0.7983	20	6103587	0.0151	3.79e-06	14286	0.00156896	22.4463
Hepatocyte growth factor levels	rs79246709	T	G	0.1375	0.0427	20	19933976	0.0305	6.54e-06	14719	0.00154565	22.7826		Hepatocyte growth factor levels	rs2737756	A	G	0.2047	0.0276	3	128064791	0.0391	1.65e-07	14718	0.00224916	33.1732
Hepatocyte growth factor levels	rs6709159	A	G	0.0564	0.4434	3	108946178	0.0114	7.52e-07	14734	0.0015701	23.1671		Hepatocyte growth factor levels	rs34219417	T	C	0.0992	0.8959	1	38949303	0.0217	4.84e-06	14286	0.00183554	26.2671
Hepatocyte growth factor levels	rs5745692	C	G	-0.1545	0.964	1	81358266	0.0332	3.26e-06	14716	0.00165679	24.4184		Hepatocyte growth factor levels	rs4963955	T	C	0.1359	0.9623	12	26274153	0.0307	9.57e-06	14722	0.00134005	19.752
Hepatocyte growth factor levels	rs150498795	A	T	0.1566	0.9642	12	76506666	0.0327	1.68e-06	14732	0.00169303	24.9806		Hepatocyte growth factor levels	rs57193877	T	C	0.1572	0.9611	14	65654346	0.0311	4.31e-07	14725	0.00184779	27.2554
Hepatocyte growth factor levels	rs114581807	A	G	0.2031	0.0214	14	190171653	0.0452	7.01e-06	14734	0.0017277	25.4966		Hepatocyte growth factor levels	rs5745687	T	C	-0.1943	0.0608	7	81359051	0.0242	9.83e-16	14733	0.00431159	63.789
Hepatocyte growth factor levels	rs34219417	T	C	0.0992	0.8959	7	38949303	0.0217	4.84e-06	14286	0.00183554	26.2671		Hepatocyte growth factor levels	rs5745692	C	G	-0.1545	0.964	7	81358266	0.0332	3.26e-06	14716	0.00165679	24.4184
Hepatocyte growth factor levels	rs80308275	T	C	-0.1177	0.0698	7	153539149	0.026	5.98e-06	14731	0.00179893	26.5442		Hepatocyte growth factor levels	rs59950280	A	G	0.1219	0.328	4	3452345	0.0131	1.34e-20	13222	0.00655059	87.1698
Hepatocyte growth factor levels	rs57193877	T	C	0.1572	0.9611	4	65654346	0.0311	4.31e-07	14725	0.00184779	27.2554		Hepatocyte growth factor levels	rs61897389	T	G	-0.0761	0.1322	11	47380087	0.0171	8.58e-06	14723	0.00132877	19.5869
Hepatocyte growth factor levels	rs11631440	A	T	-0.0638	0.6021	11	101649383	0.012	1.06e-07	14709	0.00195036	28.7399		Hepatocyte growth factor levels	rs6709159	A	G	0.0564	0.4434	2	108946178	0.0114	7.52e-07	14734	0.0015701	23.1671
Hepatocyte growth factor levels	rs189111993	T	C	0.266	0.0183	2	175563330	0.0595	7.8e-06	11382	0.00254228	29.0049		Hepatocyte growth factor levels	rs72778371	A	G	-0.0717	0.2021	16	57045498	0.0161	8.45e-06	12789	0.00165799	21.236
Hepatocyte growth factor levels	rs145015846	T	C	0.2333	0.0213	16	24292539	0.0525	8.84e-06	14286	0.00226928	32.4882		Hepatocyte growth factor levels	rs73012713	A	G	-0.222	0.0162	6	146855017	0.0501	9.37e-06	14286	0.00157093	22.4745
Hepatocyte growth factor levels	rs74130123	T	C	-0.2429	0.9809	6	30042437	0.0489	6.79e-07	14734	0.00221077	32.6412		Hepatocyte growth factor levels	rs739269	T	C	-0.0556	0.6561	22	38212068	0.0125	8.67e-06	14286	0.00139502	19.9544
Hepatocyte growth factor levels	rs138848271	T	C	-0.405	0.9907	22	83864840	0.0832	1.13e-06	10793	0.00302249	32.7146		Hepatocyte growth factor levels	rs74130123	T	C	-0.2429	0.9809	10	30042437	0.0489	6.79e-07	14734	0.00221077	32.6412
Hepatocyte growth factor levels	rs2737756	A	G	0.2047	0.0276	10	128064791	0.0391	1.65e-07	14718	0.00224916	33.1732		Hepatocyte growth factor levels	rs7620568	A	G	-0.0856	0.1397	3	171934440	0.0179	1.73e-06	12846	0.00176126	22.6616
Hepatocyte growth factor levels	rs144638564	A	G	-0.3746	0.0114	3	114913966	0.0839	8.01e-06	12031	0.00316294	38.1677		Hepatocyte growth factor levels	rs79246709	T	G	0.1375	0.0427	7	19933976	0.0305	6.54e-06	14719	0.00154565	22.7826
Hepatocyte growth factor levels	rs113903858	A	G	0.3666	0.014	7	72362254	0.0747	9.22e-07	11137	0.00371039	41.4691		Hepatocyte growth factor levels	rs80308275	T	C	-0.1177	0.0698	4	153539149	0.026	5.98e-06	14731	0.00179893	26.5442
Hepatocyte growth factor levels	rs1986719	T	C	-0.1954	0.9572	4	45959996	0.039	5.44e-07	14718	0.00312842	46.1824		Hepatocyte growth factor levels	rs8106345	A	G	0.0592	0.5179	19	58888317	0.0127	3.14e-06	12404	0.00175007	21.7425
Hepatocyte growth factor levels	rs5745687	T	C	-0.1943	0.0608	19	81359051	0.0242	9.83e-16	14733	0.00431159	63.789		Hepatocyte growth factor levels	rs851612	A	G	-0.1182	0.9405	19	42769693	0.0257	4.24e-06	14286	0.00156365	22.3702
Hepatocyte growth factor levels	rs59950280	A	G	0.1219	0.328	19	3452345	0.0131	1.34e-20	13222	0.00655059	87.1698		Interferon gamma levels	rs1392570	A	G	-0.0627	0.6157	3	20774445	0.0139	6.46e-06	11345	0.00186039	21.1418
Interferon gamma levels	rs7909512	A	G	0.0567	0.5207	3	3683786	0.0128	9.44e-06	11775	0.00160469	18.9224		Interferon gamma levels	rs140562194	T	C	0.4666	0.0122	11	110972327	0.0897	1.97e-07	7396	0.00524745	39.0043
Interferon gamma levels	rs1953463	A	G	-0.0801	0.8282	11	44797800	0.0176	5.34e-06	11345	0.0018258	20.7479		Interferon gamma levels	rs146527076	C	G	0.1935	0.9683	13	90334795	0.0384	4.68e-07	11781	0.00229859	27.1374
Interferon gamma levels	rs1392570	A	G	-0.0627	0.6157	13	20774445	0.0139	6.46e-06	11345	0.00186039	21.1418		Interferon gamma levels	rs1953463	A	G	-0.0801	0.8282	14	44797800	0.0176	5.34e-06	11345	0.0018258	20.7479
Interferon gamma levels	rs61904946	T	G	0.1257	0.0613	14	116241126	0.0282	8.29e-06	11792	0.00181839	21.4779		Interferon gamma levels	rs34658335	T	C	0.1163	0.0793	7	10535996	0.0261	8.35e-06	11345	0.00197506	22.4475
Interferon gamma levels	rs80064136	A	G	0.2305	0.9818	7	46963687	0.0521	9.68e-06	11791	0.00189874	22.4269		Interferon gamma levels	rs4810686	T	C	0.0671	0.5585	20	46408844	0.0137	9.69e-07	11344	0.00222039	25.2397
Interferon gamma levels	rs34658335	T	C	0.1163	0.0793	20	10535996	0.0261	8.35e-06	11345	0.00197506	22.4475		Interferon gamma levels	rs531747046	T	G	0.2684	0.0324	16	33979312	0.0573	2.81e-06	6257	0.00451685	28.3811
Interferon gamma levels	rs78042482	A	G	0.2688	0.0145	16	58694863	0.0606	9.18e-06	10890	0.00206497	22.5299		Interferon gamma levels	rs61863416	A	G	0.136	0.9427	10	130545142	0.0283	1.54e-06	11774	0.00199819	23.5697
Interferon gamma levels	rs6442763	A	C	0.0648	0.4253	10	2921515	0.014	3.68e-06	11345	0.00205266	23.3312		Interferon gamma levels	rs61904946	T	G	0.1257	0.0613	11	116241126	0.0282	8.29e-06	11792	0.00181839	21.4779
Interferon gamma levels	rs61863416	A	G	0.136	0.9427	11	130545142	0.0283	1.54e-06	11774	0.00199819	23.5697		Interferon gamma levels	rs62230781	A	G	0.2184	0.0412	21	37335521	0.0403	5.98e-08	11345	0.00376843	42.907
Interferon gamma levels	rs704	A	G	-0.0635	0.4705	21	26694861	0.0127	5.73e-07	11793	0.00200911	23.7371		Interferon gamma levels	rs6442763	A	C	0.0648	0.4253	3	2921515	0.014	3.68e-06	11345	0.00205266	23.3312
Interferon gamma levels	rs67101138	T	G	0.1461	0.9482	3	19234534	0.0307	1.95e-06	11793	0.00209682	24.7755		Interferon gamma levels	rs67101138	T	G	0.1461	0.9482	2	19234534	0.0307	1.95e-06	11793	0.00209682	24.7755
Interferon gamma levels	rs4810686	T	C	0.0671	0.5585	2	46408844	0.0137	9.69e-07	11344	0.00222039	25.2397		Interferon gamma levels	rs704	A	G	-0.0635	0.4705	17	26694861	0.0127	5.73e-07	11793	0.00200911	23.7371
Interferon gamma levels	rs146527076	C	G	0.1935	0.9683	17	90334795	0.0384	4.68e-07	11781	0.00229859	27.1374		Interferon gamma levels	rs74245341	A	C	0.2414	0.0232	15	93585096	0.0533	5.92e-06	10720	0.00264118	28.3831
Interferon gamma levels	rs531747046	T	G	0.2684	0.0324	15	33979312	0.0573	2.81e-06	6257	0.00451685	28.3811		Interferon gamma levels	rs74903999	T	C	0.3485	0.9882	13	27473585	0.0708	8.55e-07	10558	0.00283245	29.9843
Interferon gamma levels	rs74245341	A	C	0.2414	0.0232	13	93585096	0.0533	5.92e-06	10720	0.00264118	28.3831		Interferon gamma levels	rs78042482	A	G	0.2688	0.0145	15	58694863	0.0606	9.18e-06	10890	0.00206497	22.5299
Interferon gamma levels	rs74903999	T	C	0.3485	0.9882	15	27473585	0.0708	8.55e-07	10558	0.00283245	29.9843		Interferon gamma levels	rs7909512	A	G	0.0567	0.5207	10	3683786	0.0128	9.44e-06	11775	0.00160469	18.9224
Interferon gamma levels	rs140562194	T	C	0.4666	0.0122	10	110972327	0.0897	1.97e-07	7396	0.00524745	39.0043		Interferon gamma levels	rs80064136	A	G	0.2305	0.9818	1	46963687	0.0521	9.68e-06	11791	0.00189874	22.4269
Interferon gamma levels	rs62230781	A	G	0.2184	0.0412	1	37335521	0.0403	5.98e-08	11345	0.00376843	42.907		Interleukin-10 levels	rs10067443	T	C	-0.0753	0.8011	5	19244332	0.0149	4.33e-07	14296	0.00180693	25.875
Interleukin-10 levels	rs1370717	A	G	-0.0534	0.4388	5	32354387	0.0118	6.03e-06	14730	0.00140442	20.7134		Interleukin-10 levels	rs116018601	T	C	0.1763	0.9715	5	132022975	0.0398	9.44e-06	14727	0.00172116	25.3878
Interleukin-10 levels	rs9975090	A	G	0.0551	0.5972	5	43024340	0.0123	7.48e-06	14296	0.00146064	20.9089		Interleukin-10 levels	rs12123181	A	G	-0.0996	0.2042	1	206954566	0.0151	4.22e-11	14296	0.0032241	46.2343
Interleukin-10 levels	rs28651780	T	C	-0.0746	0.8437	1	68058232	0.0167	7.93e-06	14296	0.00146776	21.011		Interleukin-10 levels	rs1370717	A	G	-0.0534	0.4388	3	32354387	0.0118	6.03e-06	14730	0.00140442	20.7134
Interleukin-10 levels	rs17632797	A	G	-0.0772	0.8561	3	95207832	0.0173	8.1e-06	14296	0.00146842	21.0204		Interleukin-10 levels	rs138203589	T	G	0.1937	0.0455	2	125939274	0.0418	3.59e-06	14730	0.00325894	48.1546
Interleukin-10 levels	rs385697	T	C	0.0555	0.6126	2	7880027	0.0119	3.1e-06	14727	0.00146202	21.5597		Interleukin-10 levels	rs147027610	T	C	0.1876	0.9747	13	52566577	0.0416	6.49e-06	14250	0.00173575	24.774
Interleukin-10 levels	rs4655953	A	G	0.0565	0.3683	13	87832695	0.0121	3.02e-06	14722	0.00148539	21.8974		Interleukin-10 levels	rs148332061	C	G	0.1112	0.1005	7	590757	0.0239	3.28e-06	13232	0.00223567	29.6441
Interleukin-10 levels	rs389239	A	G	-0.0574	0.6162	7	169465075	0.0125	4.39e-06	14296	0.00155841	22.3106		Interleukin-10 levels	rs150408090	A	G	0.3666	0.9898	6	122709508	0.0761	1.45e-06	12313	0.0027137	33.4993
Interleukin-10 levels	rs7500869	A	C	-0.0714	0.1848	6	11009587	0.0159	7.1e-06	14743	0.001536	22.6771		Interleukin-10 levels	rs17632797	A	G	-0.0772	0.8561	15	95207832	0.0173	8.1e-06	14296	0.00146842	21.0204
Interleukin-10 levels	rs3769274	A	G	0.0771	0.8403	15	173757986	0.0162	1.94e-06	14742	0.00159543	23.5542		Interleukin-10 levels	rs17654493	T	C	0.2951	0.014	6	18825879	0.0626	2.43e-06	12313	0.00240422	29.6696
Interleukin-10 levels	rs66624860	T	C	0.0681	0.2791	6	61861039	0.0143	1.91e-06	12799	0.0018662	23.9265		Interleukin-10 levels	rs17747934	A	G	-0.1551	0.9375	20	60272196	0.0342	5.76e-06	13232	0.00281906	37.4017
Interleukin-10 levels	rs73226323	T	C	0.1847	0.9755	20	111531258	0.0415	8.56e-06	14738	0.00163064	24.0683		Interleukin-10 levels	rs188535859	T	C	-0.2351	0.0174	2	201728383	0.0486	1.32e-06	14741	0.00189	27.9094
Interleukin-10 levels	rs28929474	T	C	0.2027	0.0203	2	94844947	0.0451	6.97e-06	14744	0.00163428	24.132		Interleukin-10 levels	rs28651780	T	C	-0.0746	0.8437	4	68058232	0.0167	7.93e-06	14296	0.00146776	21.011
Interleukin-10 levels	rs147027610	T	C	0.1876	0.9747	4	52566577	0.0416	6.49e-06	14250	0.00173575	24.774		Interleukin-10 levels	rs28929474	T	C	0.2027	0.0203	14	94844947	0.0451	6.97e-06	14744	0.00163428	24.132
Interleukin-10 levels	rs72701782	A	G	0.0981	0.0999	14	185304872	0.0211	3.33e-06	14296	0.00173071	24.7817		Interleukin-10 levels	rs3135932	A	G	-0.1597	0.823	11	117864063	0.0154	3.39e-25	14744	0.00743041	110.359
Interleukin-10 levels	rs34059323	A	G	-0.1789	0.0275	11	148496619	0.0401	8.14e-06	14744	0.00171188	25.2798		Interleukin-10 levels	rs34059323	A	G	-0.1789	0.0275	7	148496619	0.0401	8.14e-06	14744	0.00171188	25.2798
Interleukin-10 levels	rs116018601	T	C	0.1763	0.9715	7	132022975	0.0398	9.44e-06	14727	0.00172116	25.3878		Interleukin-10 levels	rs3769274	A	G	0.0771	0.8403	2	173757986	0.0162	1.94e-06	14742	0.00159543	23.5542
Interleukin-10 levels	rs10067443	T	C	-0.0753	0.8011	2	19244332	0.0149	4.33e-07	14296	0.00180693	25.875		Interleukin-10 levels	rs385697	T	C	0.0555	0.6126	6	7880027	0.0119	3.1e-06	14727	0.00146202	21.5597
Interleukin-10 levels	rs9266257	C	G	-0.065	0.6959	6	31325886	0.0129	4.69e-07	14728	0.00178822	26.3804		Interleukin-10 levels	rs389239	A	G	-0.0574	0.6162	6	169465075	0.0125	4.39e-06	14296	0.00155841	22.3106
Interleukin-10 levels	rs79438518	A	T	-0.2845	0.0122	6	18625666	0.0618	4.15e-06	13809	0.00195085	26.988		Interleukin-10 levels	rs398518	A	G	-0.1293	0.9146	3	8954959	0.0218	3.01e-09	14296	0.00261166	37.4288
Interleukin-10 levels	rs188535859	T	C	-0.2351	0.0174	3	201728383	0.0486	1.32e-06	14741	0.00189	27.9094		Interleukin-10 levels	rs4655953	A	G	0.0565	0.3683	1	87832695	0.0121	3.02e-06	14722	0.00148539	21.8974
Interleukin-10 levels	rs72661933	A	C	-0.2388	0.9811	1	113612154	0.0535	8.06e-06	13809	0.00211482	29.2612		Interleukin-10 levels	rs549056348	A	C	0.1647	0.0539	2	87296860	0.0338	1.1e-06	11768	0.00276658	32.6419
Interleukin-10 levels	rs148332061	C	G	0.1112	0.1005	2	590757	0.0239	3.28e-06	13232	0.00223567	29.6441		Interleukin-10 levels	rs66624860	T	C	0.0681	0.2791	8	61861039	0.0143	1.91e-06	12799	0.0018662	23.9265
Interleukin-10 levels	rs17654493	T	C	0.2951	0.014	8	18825879	0.0626	2.43e-06	12313	0.00240422	29.6696		Interleukin-10 levels	rs67037615	T	C	-0.1528	0.8893	6	32453163	0.0196	6.39e-15	14296	0.00459698	66.0127
Interleukin-10 levels	rs549056348	A	C	0.1647	0.0539	6	87296860	0.0338	1.1e-06	11768	0.00276658	32.6419		Interleukin-10 levels	rs72661933	A	C	-0.2388	0.9811	13	113612154	0.0535	8.06e-06	13809	0.00211482	29.2612
Interleukin-10 levels	rs150408090	A	G	0.3666	0.9898	13	122709508	0.0761	1.45e-06	12313	0.0027137	33.4993		Interleukin-10 levels	rs72701782	A	G	0.0981	0.0999	4	185304872	0.0211	3.33e-06	14296	0.00173071	24.7817
Interleukin-10 levels	rs17747934	A	G	-0.1551	0.9375	4	60272196	0.0342	5.76e-06	13232	0.00281906	37.4017		Interleukin-10 levels	rs73226323	T	C	0.1847	0.9755	3	111531258	0.0415	8.56e-06	14738	0.00163064	24.0683
Interleukin-10 levels	rs398518	A	G	-0.1293	0.9146	3	8954959	0.0218	3.01e-09	14296	0.00261166	37.4288		Interleukin-10 levels	rs7500869	A	C	-0.0714	0.1848	16	11009587	0.0159	7.1e-06	14743	0.001536	22.6771
Interleukin-10 levels	rs12123181	A	G	-0.0996	0.2042	16	206954566	0.0151	4.22e-11	14296	0.0032241	46.2343		Interleukin-10 levels	rs79438518	A	T	-0.2845	0.0122	9	18625666	0.0618	4.15e-06	13809	0.00195085	26.988
Interleukin-10 levels	rs138203589	T	G	0.1937	0.0455	9	125939274	0.0418	3.59e-06	14730	0.00325894	48.1546		Interleukin-10 levels	rs9266257	C	G	-0.065	0.6959	6	31325886	0.0129	4.69e-07	14728	0.00178822	26.3804
Interleukin-10 levels	rs67037615	T	C	-0.1528	0.8893	6	32453163	0.0196	6.39e-15	14296	0.00459698	66.0127		Interleukin-10 levels	rs9975090	A	G	0.0551	0.5972	21	43024340	0.0123	7.48e-06	14296	0.00146064	20.9089
Interleukin-10 levels	rs3135932	A	G	-0.1597	0.823	21	117864063	0.0154	3.39e-25	14744	0.00743041	110.359		Interleukin-10 receptor subunit alpha levels	rs10091841	T	G	0.064	0.4945	8	9104264	0.0135	2.13e-06	11345	0.00204775	23.2753
Interleukin-10 receptor subunit alpha levels	rs9548767	T	G	-0.0686	0.2251	8	31511360	0.0155	9.61e-06	11781	0.00164172	19.3696		Interleukin-10 receptor subunit alpha levels	rs12026492	T	C	0.0709	0.2527	1	226676794	0.0156	5.5e-06	11345	0.00189855	21.5762
Interleukin-10 receptor subunit alpha levels	rs958402	T	C	0.06	0.4233	1	97437587	0.0134	7.55e-06	11345	0.00175764	19.9721		Interleukin-10 receptor subunit alpha levels	rs143313574	T	C	-0.3868	0.0107	16	5247086	0.0841	4.24e-06	9956	0.00316749	31.6293
Interleukin-10 receptor subunit alpha levels	rs9472032	A	C	0.0968	0.1006	16	43294041	0.0214	6.09e-06	11793	0.00169563	20.0272		Interleukin-10 receptor subunit alpha levels	rs17832137	A	G	0.1676	0.0481	14	55005535	0.0343	1.03e-06	10289	0.00257226	26.5291
Interleukin-10 receptor subunit alpha levels	rs492616	A	G	-0.0835	0.8497	14	116712455	0.0189	9.96e-06	11344	0.00178085	20.2344		Interleukin-10 receptor subunit alpha levels	rs180893431	A	C	0.4057	0.9896	6	78703747	0.0865	2.73e-06	9340	0.00338792	31.7439
Interleukin-10 receptor subunit alpha levels	rs41272625	T	G	0.082	0.1526	6	158540291	0.0179	4.63e-06	11784	0.001739	20.5246		Interleukin-10 receptor subunit alpha levels	rs28408877	C	G	-0.069	0.7429	1	247347252	0.0153	6.49e-06	11345	0.0018187	20.6671
Interleukin-10 receptor subunit alpha levels	rs28408877	C	G	-0.069	0.7429	1	247347252	0.0153	6.49e-06	11345	0.0018187	20.6671		Interleukin-10 receptor subunit alpha levels	rs286605	T	G	0.0623	0.5891	5	154443639	0.0131	1.98e-06	11793	0.00187902	22.1972
Interleukin-10 receptor subunit alpha levels	rs79202194	T	C	-0.0993	0.1001	5	27864161	0.0224	9.29e-06	11792	0.00177647	20.9818		Interleukin-10 receptor subunit alpha levels	rs3135932	A	G	-0.0844	0.8171	11	117864063	0.0168	5.07e-07	11793	0.00212914	25.1582
Interleukin-10 receptor subunit alpha levels	rs12026492	T	C	0.0709	0.2527	11	226676794	0.0156	5.5e-06	11345	0.00189855	21.5762		Interleukin-10 receptor subunit alpha levels	rs3777726	T	C	-0.075	0.2995	6	167359279	0.0165	5.48e-06	9461	0.00236025	22.3784
Interleukin-10 receptor subunit alpha levels	rs286605	T	G	0.0623	0.5891	6	154443639	0.0131	1.98e-06	11793	0.00187902	22.1972		Interleukin-10 receptor subunit alpha levels	rs41272625	T	G	0.082	0.1526	3	158540291	0.0179	4.63e-06	11784	0.001739	20.5246
Interleukin-10 receptor subunit alpha levels	rs3777726	T	C	-0.075	0.2995	3	167359279	0.0165	5.48e-06	9461	0.00236025	22.3784		Interleukin-10 receptor subunit alpha levels	rs492616	A	G	-0.0835	0.8497	6	116712455	0.0189	9.96e-06	11344	0.00178085	20.2344
Interleukin-10 receptor subunit alpha levels	rs80137559	T	C	0.2347	0.9822	6	18335103	0.0511	4.37e-06	11791	0.00192609	22.7505		Interleukin-10 receptor subunit alpha levels	rs62262707	A	C	0.2156	0.0253	3	83110489	0.0483	8.05e-06	11345	0.00229255	26.0642
Interleukin-10 receptor subunit alpha levels	rs10091841	T	G	0.064	0.4945	3	9104264	0.0135	2.13e-06	11345	0.00204775	23.2753		Interleukin-10 receptor subunit alpha levels	rs6670799	A	G	-0.1247	0.0839	1	56566352	0.0252	7.48e-07	11345	0.00239038	27.1791
Interleukin-10 receptor subunit alpha levels	rs3135932	A	G	-0.0844	0.8171	1	117864063	0.0168	5.07e-07	11793	0.00212914	25.1582		Interleukin-10 receptor subunit alpha levels	rs74719858	A	G	0.3915	0.9853	14	66407688	0.0823	1.97e-06	10858	0.00443996	48.4152
Interleukin-10 receptor subunit alpha levels	rs62262707	A	C	0.2156	0.0253	14	83110489	0.0483	8.05e-06	11345	0.00229255	26.0642		Interleukin-10 receptor subunit alpha levels	rs79202194	T	C	-0.0993	0.1001	8	27864161	0.0224	9.29e-06	11792	0.00177647	20.9818
Interleukin-10 receptor subunit alpha levels	rs17832137	A	G	0.1676	0.0481	8	55005535	0.0343	1.03e-06	10289	0.00257226	26.5291		Interleukin-10 receptor subunit alpha levels	rs80137559	T	C	0.2347	0.9822	10	18335103	0.0511	4.37e-06	11791	0.00192609	22.7505
Interleukin-10 receptor subunit alpha levels	rs6670799	A	G	-0.1247	0.0839	10	56566352	0.0252	7.48e-07	11345	0.00239038	27.1791		Interleukin-10 receptor subunit alpha levels	rs9472032	A	C	0.0968	0.1006	6	43294041	0.0214	6.09e-06	11793	0.00169563	20.0272
Interleukin-10 receptor subunit alpha levels	rs143313574	T	C	-0.3868	0.0107	6	5247086	0.0841	4.24e-06	9956	0.00316749	31.6293		Interleukin-10 receptor subunit alpha levels	rs9548767	T	G	-0.0686	0.2251	13	31511360	0.0155	9.61e-06	11781	0.00164172	19.3696
Interleukin-10 receptor subunit alpha levels	rs180893431	A	C	0.4057	0.9896	13	78703747	0.0865	2.73e-06	9340	0.00338792	31.7439		Interleukin-10 receptor subunit alpha levels	rs958402	T	C	0.06	0.4233	8	97437587	0.0134	7.55e-06	11345	0.00175764	19.9721
Interleukin-10 receptor subunit alpha levels	rs74719858	A	G	0.3915	0.9853	8	66407688	0.0823	1.97e-06	10858	0.00443996	48.4152		Interleukin-10 receptor subunit beta levels	rs111850948	A	G	-0.0843	0.1348	7	25740142	0.0181	3.2e-06	14286	0.00165765	23.7171
Interleukin-10 receptor subunit beta levels	rs12087642	A	G	-0.0533	0.3491	7	216769382	0.0118	6.27e-06	14719	0.00129107	19.0252		Interleukin-10 receptor subunit beta levels	rs112798338	T	C	0.1926	0.026	1	228433772	0.0411	2.78e-06	14286	0.00187878	26.8869
Interleukin-10 receptor subunit beta levels	rs7815666	T	C	0.0512	0.5351	1	18274205	0.0113	5.87e-06	14732	0.00130426	19.2369		Interleukin-10 receptor subunit beta levels	rs114288486	T	C	0.1449	0.0363	1	212796908	0.0311	3.17e-06	14730	0.00146898	21.6669
Interleukin-10 receptor subunit beta levels	rs7574167	A	G	0.0637	0.2684	1	43150924	0.0135	2.38e-06	12832	0.00159355	20.4778		Interleukin-10 receptor subunit beta levels	rs115242284	T	C	-0.1662	0.027	4	183615376	0.0373	8.36e-06	14724	0.00145134	21.3977
Interleukin-10 receptor subunit beta levels	rs11731108	C	G	-0.0592	0.7134	4	185140403	0.0132	7.3e-06	14286	0.00143312	20.5001		Interleukin-10 receptor subunit beta levels	rs1153572	T	C	-0.0548	0.5866	3	4275803	0.0119	4.12e-06	14286	0.00145648	20.8347
Interleukin-10 receptor subunit beta levels	rs34361138	A	G	0.0532	0.5488	3	41174158	0.0113	2.5e-06	14732	0.00140164	20.6751		Interleukin-10 receptor subunit beta levels	rs116315732	T	C	0.1988	0.0212	2	176630651	0.0402	7.6e-07	14734	0.00164018	24.2029
Interleukin-10 receptor subunit beta levels	rs1153572	T	C	-0.0548	0.5866	2	4275803	0.0119	4.12e-06	14286	0.00145648	20.8347		Interleukin-10 receptor subunit beta levels	rs116898411	A	G	-0.1593	0.96	8	128868102	0.0349	5.01e-06	14286	0.00194891	27.8927
Interleukin-10 receptor subunit beta levels	rs115242284	T	C	-0.1662	0.027	8	183615376	0.0373	8.36e-06	14724	0.00145134	21.3977		Interleukin-10 receptor subunit beta levels	rs117092856	A	G	-0.3461	0.0088	6	150298636	0.0783	9.86e-06	13420	0.00208967	28.0979
Interleukin-10 receptor subunit beta levels	rs6584485	T	C	0.0743	0.8362	6	103937244	0.0161	3.93e-06	14286	0.00151228	21.6341		Interleukin-10 receptor subunit beta levels	rs11731108	C	G	-0.0592	0.7134	4	185140403	0.0132	7.3e-06	14286	0.00143312	20.5001
Interleukin-10 receptor subunit beta levels	rs9685374	A	G	-0.0618	0.2721	4	119751261	0.0134	3.99e-06	14286	0.00151289	21.6429		Interleukin-10 receptor subunit beta levels	rs117883662	C	G	-0.4295	0.9904	19	49553051	0.0907	2.19e-06	8938	0.00350783	31.4563
Interleukin-10 receptor subunit beta levels	rs114288486	T	C	0.1449	0.0363	19	212796908	0.0311	3.17e-06	14730	0.00146898	21.6669		Interleukin-10 receptor subunit beta levels	rs12087642	A	G	-0.0533	0.3491	1	216769382	0.0118	6.27e-06	14719	0.00129107	19.0252
Interleukin-10 receptor subunit beta levels	rs1605333	C	G	-0.0601	0.6484	1	58388232	0.0124	1.25e-06	13237	0.00164691	21.8329		Interleukin-10 receptor subunit beta levels	rs142421172	A	G	0.208	0.0438	1	179682087	0.031	1.95e-11	12840	0.00362393	46.6932
Interleukin-10 receptor subunit beta levels	rs111850948	A	G	-0.0843	0.1348	1	25740142	0.0181	3.2e-06	14286	0.00165765	23.7171		Interleukin-10 receptor subunit beta levels	rs145144288	T	G	-0.3019	0.9879	10	121606887	0.0671	6.82e-06	14286	0.00217899	31.1926
Interleukin-10 receptor subunit beta levels	rs75710908	A	G	0.1586	0.9665	10	34510084	0.0341	3.3e-06	14708	0.00162886	23.9931		Interleukin-10 receptor subunit beta levels	rs149156511	A	G	0.2066	0.0323	20	39437913	0.0444	3.27e-06	14286	0.0026683	38.2159
Interleukin-10 receptor subunit beta levels	rs116315732	T	C	0.1988	0.0212	20	176630651	0.0402	7.6e-07	14734	0.00164018	24.2029		Interleukin-10 receptor subunit beta levels	rs1605333	C	G	-0.0601	0.6484	12	58388232	0.0124	1.25e-06	13237	0.00164691	21.8329
Interleukin-10 receptor subunit beta levels	rs7855466	T	C	0.0861	0.1723	12	136121303	0.0169	3.49e-07	11783	0.00211444	24.963		Interleukin-10 receptor subunit beta levels	rs192325200	A	G	-0.2327	0.9827	10	71477178	0.0505	4.07e-06	13867	0.00184115	25.5747
Interleukin-10 receptor subunit beta levels	rs192325200	A	G	-0.2327	0.9827	10	71477178	0.0505	4.07e-06	13867	0.00184115	25.5747		Interleukin-10 receptor subunit beta levels	rs2266590	A	G	-0.4105	0.5426	21	34659396	0.0108	1e-300	14714	0.0836435	1342.89
Interleukin-10 receptor subunit beta levels	rs112798338	T	C	0.1926	0.026	21	228433772	0.0411	2.78e-06	14286	0.00187878	26.8869		Interleukin-10 receptor subunit beta levels	rs34361138	A	G	0.0532	0.5488	6	41174158	0.0113	2.5e-06	14732	0.00140164	20.6751
Interleukin-10 receptor subunit beta levels	rs116898411	A	G	-0.1593	0.96	6	128868102	0.0349	5.01e-06	14286	0.00194891	27.8927		Interleukin-10 receptor subunit beta levels	rs4686528	A	G	-0.1435	0.9488	3	189486023	0.0317	5.99e-06	14286	0.00200068	28.6351
Interleukin-10 receptor subunit beta levels	rs117092856	A	G	-0.3461	0.0088	3	150298636	0.0783	9.86e-06	13420	0.00208967	28.0979		Interleukin-10 receptor subunit beta levels	rs55780441	T	C	0.1783	0.9674	16	13209083	0.0348	3e-07	14734	0.00200519	29.5999
Interleukin-10 receptor subunit beta levels	rs4686528	A	G	-0.1435	0.9488	16	189486023	0.0317	5.99e-06	14286	0.00200068	28.6351		Interleukin-10 receptor subunit beta levels	rs6517157	T	C	0.1509	0.9258	21	34634808	0.0251	1.83e-09	14286	0.00312845	44.8271
Interleukin-10 receptor subunit beta levels	rs55780441	T	C	0.1783	0.9674	21	13209083	0.0348	3e-07	14734	0.00200519	29.5999		Interleukin-10 receptor subunit beta levels	rs6584485	T	C	0.0743	0.8362	10	103937244	0.0161	3.93e-06	14286	0.00151228	21.6341
Interleukin-10 receptor subunit beta levels	rs145144288	T	G	-0.3019	0.9879	10	121606887	0.0671	6.82e-06	14286	0.00217899	31.1926		Interleukin-10 receptor subunit beta levels	rs75710908	A	G	0.1586	0.9665	21	34510084	0.0341	3.3e-06	14708	0.00162886	23.9931
Interleukin-10 receptor subunit beta levels	rs117883662	C	G	-0.4295	0.9904	21	49553051	0.0907	2.19e-06	8938	0.00350783	31.4563		Interleukin-10 receptor subunit beta levels	rs7574167	A	G	0.0637	0.2684	2	43150924	0.0135	2.38e-06	12832	0.00159355	20.4778
Interleukin-10 receptor subunit beta levels	rs149156511	A	G	0.2066	0.0323	2	39437913	0.0444	3.27e-06	14286	0.0026683	38.2159		Interleukin-10 receptor subunit beta levels	rs7815666	T	C	0.0512	0.5351	8	18274205	0.0113	5.87e-06	14732	0.00130426	19.2369
Interleukin-10 receptor subunit beta levels	rs6517157	T	C	0.1509	0.9258	8	34634808	0.0251	1.83e-09	14286	0.00312845	44.8271		Interleukin-10 receptor subunit beta levels	rs7855466	T	C	0.0861	0.1723	9	136121303	0.0169	3.49e-07	11783	0.00211444	24.963
Interleukin-10 receptor subunit beta levels	rs142421172	A	G	0.208	0.0438	9	179682087	0.031	1.95e-11	12840	0.00362393	46.6932		Interleukin-10 receptor subunit beta levels	rs9685374	A	G	-0.0618	0.2721	4	119751261	0.0134	3.99e-06	14286	0.00151289	21.6429
Interleukin-10 receptor subunit beta levels	rs2266590	A	G	-0.4105	0.5426	4	34659396	0.0108	0	14714	0.0836435	1342.89		Interleukin-12 subunit beta levels	rs10043720	A	G	-0.4981	0.3025	5	158767333	0.0132	1e-300	12402	0.104697	1450.05
Interleukin-12 subunit beta levels	rs12766137	C	G	0.0709	0.8109	5	94525783	0.0149	1.95e-06	14726	0.00154163	22.7341		Interleukin-12 subunit beta levels	rs10769256	T	C	0.0585	0.4	11	47378396	0.0123	1.97e-06	14091	0.00164268	23.1818
Interleukin-12 subunit beta levels	rs10769256	T	C	0.0585	0.4	11	47378396	0.0123	1.97e-06	14091	0.00164268	23.1818		Interleukin-12 subunit beta levels	rs10774625	A	G	0.131	0.49	12	111910219	0.0131	1.52e-23	11784	0.00857707	101.929
Interleukin-12 subunit beta levels	rs148549227	T	C	0.1088	0.0889	12	171348710	0.0228	1.82e-06	12403	0.00191759	23.8257		Interleukin-12 subunit beta levels	rs1110261	A	G	0.0843	0.2045	3	5019936	0.0148	1.23e-08	14287	0.00231216	33.1058
Interleukin-12 subunit beta levels	rs2249989	C	G	-0.0669	0.2514	3	73105421	0.0138	1.25e-06	14286	0.0016846	24.1035		Interleukin-12 subunit beta levels	rs12588969	C	G	-0.1297	0.6875	14	103230758	0.0127	1.74e-24	14287	0.00722824	104.007
Interleukin-12 subunit beta levels	rs539598	T	C	-0.0672	0.2822	14	96026074	0.0129	1.9e-07	14731	0.00182949	26.9959		Interleukin-12 subunit beta levels	rs12639588	A	G	-0.2517	0.5635	3	188121263	0.0117	1.18e-102	14287	0.0311655	459.521
Interleukin-12 subunit beta levels	rs6968201	T	G	-0.0622	0.5425	3	6408796	0.0119	1.72e-07	14287	0.00192044	27.4863		Interleukin-12 subunit beta levels	rs12766137	C	G	0.0709	0.8109	10	94525783	0.0149	1.95e-06	14726	0.00154163	22.7341
Interleukin-12 subunit beta levels	rs142057772	A	G	-0.1893	0.03	10	17251217	0.0363	1.84e-07	14728	0.00208557	30.7763		Interleukin-12 subunit beta levels	rs142057772	A	G	-0.1893	0.03	12	17251217	0.0363	1.84e-07	14728	0.00208557	30.7763
Interleukin-12 subunit beta levels	rs8026767	A	G	-0.0743	0.2595	12	80260554	0.0132	1.81e-08	14734	0.00212163	31.3223		Interleukin-12 subunit beta levels	rs148549227	T	C	0.1088	0.0889	3	171348710	0.0228	1.82e-06	12403	0.00191759	23.8257
Interleukin-12 subunit beta levels	rs568297	T	C	-0.0699	0.6522	3	121221763	0.0122	1.01e-08	14725	0.00221664	32.7081		Interleukin-12 subunit beta levels	rs2249989	C	G	-0.0669	0.2514	10	73105421	0.0138	1.25e-06	14286	0.0016846	24.1035
Interleukin-12 subunit beta levels	rs61938962	T	C	0.0713	0.3226	10	56446766	0.0125	1.17e-08	14732	0.00222187	32.801		Interleukin-12 subunit beta levels	rs3130510	A	G	0.1155	0.2275	6	31154493	0.014	1.58e-16	14735	0.00468893	69.4075
Interleukin-12 subunit beta levels	rs1110261	A	G	0.0843	0.2045	6	5019936	0.0148	1.23e-08	14287	0.00231216	33.1058		Interleukin-12 subunit beta levels	rs539598	T	C	-0.0672	0.2822	11	96026074	0.0129	1.9e-07	14731	0.00182949	26.9959
Interleukin-12 subunit beta levels	rs911263	T	C	0.0781	0.7185	11	68753593	0.0128	1.05e-09	14735	0.00246739	36.4419		Interleukin-12 subunit beta levels	rs568297	T	C	-0.0699	0.6522	12	121221763	0.0122	1.01e-08	14725	0.00221664	32.7081
Interleukin-12 subunit beta levels	rs6870256	T	C	0.0725	0.5786	12	158847071	0.0119	1.11e-09	14716	0.00256318	37.8115		Interleukin-12 subunit beta levels	rs61938962	T	C	0.0713	0.3226	12	56446766	0.0125	1.17e-08	14732	0.00222187	32.801
Interleukin-12 subunit beta levels	rs73416208	A	G	-0.1477	0.0654	12	37881211	0.0246	1.92e-09	14729	0.00266682	39.3793		Interleukin-12 subunit beta levels	rs6870256	T	C	0.0725	0.5786	5	158847071	0.0119	1.11e-09	14716	0.00256318	37.8115
Interleukin-12 subunit beta levels	rs76428106	T	C	-0.3406	0.9832	5	28604007	0.0535	1.94e-10	13800	0.0038324	53.0828		Interleukin-12 subunit beta levels	rs6968201	T	G	-0.0622	0.5425	7	6408796	0.0119	1.72e-07	14287	0.00192044	27.4863
Interleukin-12 subunit beta levels	rs3130510	A	G	0.1155	0.2275	7	31154493	0.014	1.58e-16	14735	0.00468893	69.4075		Interleukin-12 subunit beta levels	rs73416208	A	G	-0.1477	0.0654	22	37881211	0.0246	1.92e-09	14729	0.00266682	39.3793
Interleukin-12 subunit beta levels	rs10774625	A	G	0.131	0.49	22	111910219	0.0131	1.52e-23	11784	0.00857707	101.929		Interleukin-12 subunit beta levels	rs76428106	T	C	-0.3406	0.9832	13	28604007	0.0535	1.94e-10	13800	0.0038324	53.0828
Interleukin-12 subunit beta levels	rs12588969	C	G	-0.1297	0.6875	13	103230758	0.0127	1.74e-24	14287	0.00722824	104.007		Interleukin-12 subunit beta levels	rs8026767	A	G	-0.0743	0.2595	15	80260554	0.0132	1.81e-08	14734	0.00212163	31.3223
Interleukin-12 subunit beta levels	rs12639588	A	G	-0.2517	0.5635	15	188121263	0.0117	1.18e-102	14287	0.0311655	459.521		Interleukin-12 subunit beta levels	rs911263	T	C	0.0781	0.7185	14	68753593	0.0128	1.05e-09	14735	0.00246739	36.4419
Interleukin-12 subunit beta levels	rs10043720	A	G	-0.4981	0.3025	14	158767333	0.0132	0	12402	0.104697	1450.05		Interleukin-13 levels	rs10446322	A	G	0.064	0.3961	3	143068250	0.0132	1.24e-06	11777	0.00195957	23.1192
Interleukin-13 levels	rs2485365	A	G	0.0579	0.4703	3	159512373	0.0129	7.18e-06	11776	0.00167029	19.6989		Interleukin-13 levels	rs10752781	T	G	0.0595	0.4904	1	234425332	0.0134	8.98e-06	11344	0.00176947	20.1049
Interleukin-13 levels	rs1472639	A	C	0.0677	0.2405	1	55271616	0.015	6.38e-06	11790	0.00167437	19.7705		Interleukin-13 levels	rs10917637	A	G	0.0692	0.3447	1	162878651	0.0136	3.61e-07	11772	0.00216333	25.5176
Interleukin-13 levels	rs4535095	T	C	0.0594	0.5305	1	98857893	0.0134	9.3e-06	11344	0.00175762	19.97		Interleukin-13 levels	rs11251952	A	G	-0.1845	0.0751	10	3623961	0.0397	3.36e-06	11344	0.00472887	53.8897
Interleukin-13 levels	rs10752781	T	G	0.0595	0.4904	10	234425332	0.0134	8.98e-06	11344	0.00176947	20.1049		Interleukin-13 levels	rs11757926	C	G	0.1458	0.9259	6	41584211	0.0327	8.25e-06	7943	0.00291694	23.2312
Interleukin-13 levels	rs909357	A	G	-0.1099	0.0772	6	133902602	0.0247	8.61e-06	11777	0.00172088	20.2983		Interleukin-13 levels	rs13119159	A	G	0.0739	0.4958	4	40938582	0.0132	2.16e-08	11344	0.00273041	31.0531
Interleukin-13 levels	rs36107074	T	C	-0.0706	0.2438	4	11427220	0.0159	8.99e-06	11343	0.00183785	20.8814		Interleukin-13 levels	rs13297881	T	G	0.1562	0.9494	9	4934758	0.035	8.09e-06	11344	0.00234418	26.6502
Interleukin-13 levels	rs4260678	A	G	0.0713	0.7649	9	33630839	0.016	8.34e-06	11786	0.00182838	21.5851		Interleukin-13 levels	rs141726773	T	C	0.2093	0.9682	13	41810092	0.0446	2.69e-06	11344	0.0026975	30.6777
Interleukin-13 levels	rs36038515	A	G	0.0892	0.1389	13	8912627	0.0197	5.96e-06	11344	0.00190334	21.6288		Interleukin-13 levels	rs1472639	A	C	0.0677	0.2405	6	55271616	0.015	6.38e-06	11790	0.00167437	19.7705
Interleukin-13 levels	rs9881117	A	G	-0.0656	0.3094	6	123702960	0.0141	3.28e-06	11791	0.00183901	21.7201		Interleukin-13 levels	rs149979178	A	G	0.1832	0.9229	7	61999529	0.039	2.63e-06	6901	0.00477628	33.1097
Interleukin-13 levels	rs2073696	A	G	-0.0992	0.112	7	17271300	0.0219	5.91e-06	11782	0.00195742	23.1036		Interleukin-13 levels	rs181829077	A	C	0.448	0.9937	1	210429399	0.0997	7.01e-06	9956	0.00251294	25.0768
Interleukin-13 levels	rs10446322	A	G	0.064	0.3961	1	143068250	0.0132	1.24e-06	11777	0.00195957	23.1192		Interleukin-13 levels	rs183684201	C	G	-0.2968	0.9858	5	9974643	0.0628	2.29e-06	11782	0.00246624	29.1241
Interleukin-13 levels	rs11757926	C	G	0.1458	0.9259	5	41584211	0.0327	8.25e-06	7943	0.00291694	23.2312		Interleukin-13 levels	rs2073696	A	G	-0.0992	0.112	8	17271300	0.0219	5.91e-06	11782	0.00195742	23.1036
Interleukin-13 levels	rs76219628	A	G	0.169	0.0397	8	154418309	0.0357	2.2e-06	11344	0.00217771	24.7535		Interleukin-13 levels	rs2485365	A	G	0.0579	0.4703	6	159512373	0.0129	7.18e-06	11776	0.00167029	19.6989
Interleukin-13 levels	rs181829077	A	C	0.448	0.9937	6	210429399	0.0997	7.01e-06	9956	0.00251294	25.0768		Interleukin-13 levels	rs36038515	A	G	0.0892	0.1389	3	8912627	0.0197	5.96e-06	11344	0.00190334	21.6288
Interleukin-13 levels	rs10917637	A	G	0.0692	0.3447	3	162878651	0.0136	3.61e-07	11772	0.00216333	25.5176		Interleukin-13 levels	rs36107074	T	C	-0.0706	0.2438	11	11427220	0.0159	8.99e-06	11343	0.00183785	20.8814
Interleukin-13 levels	rs74647203	A	G	-0.2845	0.0136	11	16610802	0.0629	6.1e-06	11792	0.00217163	25.6593		Interleukin-13 levels	rs4260678	A	G	0.0713	0.7649	5	33630839	0.016	8.34e-06	11786	0.00182838	21.5851
Interleukin-13 levels	rs55924857	T	C	-0.0934	0.8535	5	57830694	0.0183	3.33e-07	11792	0.00218155	25.7767		Interleukin-13 levels	rs4535095	T	C	0.0594	0.5305	2	98857893	0.0134	9.3e-06	11344	0.00175762	19.97
Interleukin-13 levels	rs13297881	T	G	0.1562	0.9494	2	4934758	0.035	8.09e-06	11344	0.00234418	26.6502		Interleukin-13 levels	rs55924857	T	C	-0.0934	0.8535	15	57830694	0.0183	3.33e-07	11792	0.00218155	25.7767
Interleukin-13 levels	rs59235092	A	G	0.2122	0.0274	15	79977921	0.0439	1.34e-06	11784	0.00239997	28.3445		Interleukin-13 levels	rs59235092	A	G	0.2122	0.0274	16	79977921	0.0439	1.34e-06	11784	0.00239997	28.3445
Interleukin-13 levels	rs183684201	C	G	-0.2968	0.9858	16	9974643	0.0628	2.29e-06	11782	0.00246624	29.1241		Interleukin-13 levels	rs74647203	A	G	-0.2845	0.0136	6	16610802	0.0629	6.1e-06	11792	0.00217163	25.6593
Interleukin-13 levels	rs141726773	T	C	0.2093	0.9682	6	41810092	0.0446	2.69e-06	11344	0.0026975	30.6777		Interleukin-13 levels	rs76219628	A	G	0.169	0.0397	7	154418309	0.0357	2.2e-06	11344	0.00217771	24.7535
Interleukin-13 levels	rs13119159	A	G	0.0739	0.4958	7	40938582	0.0132	2.16e-08	11344	0.00273041	31.0531		Interleukin-13 levels	rs909357	A	G	-0.1099	0.0772	8	133902602	0.0247	8.61e-06	11777	0.00172088	20.2983
Interleukin-13 levels	rs149979178	A	G	0.1832	0.9229	8	61999529	0.039	2.63e-06	6901	0.00477628	33.1097		Interleukin-13 levels	rs9881117	A	G	-0.0656	0.3094	3	123702960	0.0141	3.28e-06	11791	0.00183901	21.7201
Interleukin-13 levels	rs11251952	A	G	-0.1845	0.0751	3	3623961	0.0397	3.36e-06	11344	0.00472887	53.8897		Interleukin-15 receptor subunit alpha levels	rs1004308	T	C	0.0727	0.1931	9	124977274	0.0162	7.2e-06	11783	0.00164703	19.4356
Interleukin-15 receptor subunit alpha levels	rs6751509	T	C	0.0577	0.3704	9	52233445	0.0128	6.55e-06	11782	0.00155281	18.3205		Interleukin-15 receptor subunit alpha levels	rs117428573	A	C	-0.3132	0.0119	8	27696981	0.0684	4.67e-06	10857	0.00230686	25.0989
Interleukin-15 receptor subunit alpha levels	rs62144964	A	G	0.0852	0.1223	8	31652761	0.019	7.32e-06	11782	0.00155841	18.3867		Interleukin-15 receptor subunit alpha levels	rs117484888	A	G	0.3794	0.0158	21	15303777	0.0799	2.05e-06	7423	0.00447677	33.3715
Interleukin-15 receptor subunit alpha levels	rs679874	A	G	0.0629	0.7114	21	153065996	0.0139	6.03e-06	11779	0.00162458	19.1638		Interleukin-15 receptor subunit alpha levels	rs12570881	A	T	-0.0867	0.8028	10	5815194	0.0174	6.27e-07	11344	0.00238003	27.0587
Interleukin-15 receptor subunit alpha levels	rs1004308	T	C	0.0727	0.1931	10	124977274	0.0162	7.2e-06	11783	0.00164703	19.4356		Interleukin-15 receptor subunit alpha levels	rs140982443	T	C	0.1794	0.963	19	14884642	0.0395	5.58e-06	9906	0.00229352	22.7673
Interleukin-15 receptor subunit alpha levels	rs2836464	A	G	0.0796	0.8384	19	39896592	0.0169	2.48e-06	11791	0.00171691	20.2755		Interleukin-15 receptor subunit alpha levels	rs142180961	T	C	0.2488	0.0166	12	38055500	0.0553	6.82e-06	10724	0.00202101	21.7132
Interleukin-15 receptor subunit alpha levels	rs6845172	C	G	0.0778	0.8203	12	140657353	0.0162	1.57e-06	11772	0.00178447	21.0408		Interleukin-15 receptor subunit alpha levels	rs145793996	A	G	-0.2278	0.9801	11	37594094	0.0492	3.66e-06	11779	0.00202423	23.8878
Interleukin-15 receptor subunit alpha levels	rs79638163	T	G	0.176	0.9701	11	235799305	0.0398	9.77e-06	11792	0.00179698	21.2245		Interleukin-15 receptor subunit alpha levels	rs17129907	A	G	-0.1381	0.9503	11	97047987	0.0303	5.17e-06	11790	0.0018015	21.2744
Interleukin-15 receptor subunit alpha levels	rs17129907	A	G	-0.1381	0.9503	11	97047987	0.0303	5.17e-06	11790	0.0018015	21.2744		Interleukin-15 receptor subunit alpha levels	rs17635883	A	G	0.0937	0.122	7	51409710	0.0211	8.96e-06	11344	0.00188089	21.3733
Interleukin-15 receptor subunit alpha levels	rs17635883	A	G	0.0937	0.122	7	51409710	0.0211	8.96e-06	11344	0.00188089	21.3733		Interleukin-15 receptor subunit alpha levels	rs192538756	A	T	0.1159	0.8743	20	2629394	0.0241	1.52e-06	9461	0.00295252	28.0106
Interleukin-15 receptor subunit alpha levels	rs142180961	T	C	0.2488	0.0166	20	38055500	0.0553	6.82e-06	10724	0.00202101	21.7132		Interleukin-15 receptor subunit alpha levels	rs2228059	T	G	0.3692	0.5146	10	6002368	0.0127	8.39e-186	11344	0.0680962	828.784
Interleukin-15 receptor subunit alpha levels	rs4772056	C	G	0.0894	0.8608	10	98893318	0.0197	5.68e-06	11344	0.00191534	21.7655		Interleukin-15 receptor subunit alpha levels	rs2836464	A	G	0.0796	0.8384	21	39896592	0.0169	2.48e-06	11791	0.00171691	20.2755
Interleukin-15 receptor subunit alpha levels	rs140982443	T	C	0.1794	0.963	21	14884642	0.0395	5.58e-06	9906	0.00229352	22.7673		Interleukin-15 receptor subunit alpha levels	rs4459616	T	C	0.14	0.0658	18	12175379	0.0294	1.92e-06	9899	0.00240964	23.9058
Interleukin-15 receptor subunit alpha levels	rs145793996	A	G	-0.2278	0.9801	18	37594094	0.0492	3.66e-06	11779	0.00202423	23.8878		Interleukin-15 receptor subunit alpha levels	rs4772056	C	G	0.0894	0.8608	13	98893318	0.0197	5.68e-06	11344	0.00191534	21.7655
Interleukin-15 receptor subunit alpha levels	rs4459616	T	C	0.14	0.0658	13	12175379	0.0294	1.92e-06	9899	0.00240964	23.9058		Interleukin-15 receptor subunit alpha levels	rs62144964	A	G	0.0852	0.1223	2	31652761	0.019	7.32e-06	11782	0.00155841	18.3867
Interleukin-15 receptor subunit alpha levels	rs117428573	A	C	-0.3132	0.0119	2	27696981	0.0684	4.67e-06	10857	0.00230686	25.0989		Interleukin-15 receptor subunit alpha levels	rs6751509	T	C	0.0577	0.3704	2	52233445	0.0128	6.55e-06	11782	0.00155281	18.3205
Interleukin-15 receptor subunit alpha levels	rs9270551	A	G	0.0749	0.7077	2	32560501	0.0153	9.81e-07	11344	0.00232098	26.3858		Interleukin-15 receptor subunit alpha levels	rs679874	A	G	0.0629	0.7114	6	153065996	0.0139	6.03e-06	11779	0.00162458	19.1638
Interleukin-15 receptor subunit alpha levels	rs12570881	A	T	-0.0867	0.8028	6	5815194	0.0174	6.27e-07	11344	0.00238003	27.0587		Interleukin-15 receptor subunit alpha levels	rs6845172	C	G	0.0778	0.8203	4	140657353	0.0162	1.57e-06	11772	0.00178447	21.0408
Interleukin-15 receptor subunit alpha levels	rs192538756	A	T	0.1159	0.8743	4	2629394	0.0241	1.52e-06	9461	0.00295252	28.0106		Interleukin-15 receptor subunit alpha levels	rs7137828	T	C	-0.0748	0.5243	12	111932800	0.0133	1.87e-08	11344	0.00279091	31.7431
Interleukin-15 receptor subunit alpha levels	rs7137828	T	C	-0.0748	0.5243	12	111932800	0.0133	1.87e-08	11344	0.00279091	31.7431		Interleukin-15 receptor subunit alpha levels	rs7898286	T	G	-0.1967	0.3975	10	6009462	0.0135	4.34e-48	11344	0.0185325	214.164
Interleukin-15 receptor subunit alpha levels	rs117484888	A	G	0.3794	0.0158	10	15303777	0.0799	2.05e-06	7423	0.00447677	33.3715		Interleukin-15 receptor subunit alpha levels	rs79638163	T	G	0.176	0.9701	1	235799305	0.0398	9.77e-06	11792	0.00179698	21.2245
Interleukin-15 receptor subunit alpha levels	rs7898286	T	G	-0.1967	0.3975	1	6009462	0.0135	4.34e-48	11344	0.0185325	214.164		Interleukin-15 receptor subunit alpha levels	rs9270551	A	G	0.0749	0.7077	6	32560501	0.0153	9.81e-07	11344	0.00232098	26.3858
Interleukin-15 receptor subunit alpha levels	rs2228059	T	G	0.3692	0.5146	6	6002368	0.0127	8.39e-186	11344	0.0680962	828.784		Interleukin-17A levels	rs12599620	T	C	-0.0726	0.7391	16	8011846	0.0153	2.08e-06	11336	0.00203273	23.0859
Interleukin-17A levels	rs17448036	A	G	-0.0585	0.5609	16	189579511	0.0128	4.87e-06	11783	0.00168574	19.8932		Interleukin-17A levels	rs13092332	T	C	0.1668	0.0383	3	163713211	0.0373	7.75e-06	11776	0.00204956	24.1811
Interleukin-17A levels	rs4985487	T	G	-0.0615	0.6045	3	70109850	0.0138	8.33e-06	11336	0.00180852	20.5349		Interleukin-17A levels	rs145734140	A	G	-0.3662	0.985	8	82998811	0.0815	7.01e-06	8187	0.00396273	32.564
Interleukin-17A levels	rs28852438	A	G	-0.068	0.2897	8	6380998	0.0148	4.34e-06	11336	0.001903	21.6097		Interleukin-17A levels	rs1462017	C	G	-0.0893	0.1776	8	70106392	0.017	1.5e-07	11774	0.00232948	27.4867
Interleukin-17A levels	rs4877075	A	G	0.0908	0.1411	8	91976386	0.0192	2.25e-06	11336	0.00199835	22.6946		Interleukin-17A levels	rs146575213	A	T	-0.4006	0.0103	19	16896917	0.0904	9.36e-06	8776	0.00327184	28.8014
Interleukin-17A levels	rs77595989	T	G	0.1696	0.9648	19	118130693	0.0371	4.84e-06	11767	0.00195372	23.0305		Interleukin-17A levels	rs17448036	A	G	-0.0585	0.5609	3	189579511	0.0128	4.87e-06	11783	0.00168574	19.8932
Interleukin-17A levels	rs12599620	T	C	-0.0726	0.7391	3	8011846	0.0153	2.08e-06	11336	0.00203273	23.0859		Interleukin-17A levels	rs2429911	T	C	0.2309	0.0251	17	2272057	0.0486	2.02e-06	11294	0.00260923	29.5405
Interleukin-17A levels	rs34557923	T	G	0.2446	0.9819	17	67955765	0.0517	2.23e-06	10913	0.00212661	23.2529		Interleukin-17A levels	rs2731803	T	C	-0.0713	0.3974	5	17221637	0.0161	9.49e-06	11782	0.00243482	28.7521
Interleukin-17A levels	rs56702825	A	G	0.1383	0.9451	5	504034	0.0303	5.01e-06	11766	0.00198484	23.396		Interleukin-17A levels	rs28852438	A	G	-0.068	0.2897	7	6380998	0.0148	4.34e-06	11336	0.001903	21.6097
Interleukin-17A levels	rs57876893	T	G	0.1915	0.0279	7	23580861	0.043	8.45e-06	11776	0.00198922	23.4678		Interleukin-17A levels	rs33998516	A	C	-0.0802	0.7781	1	96622380	0.0164	1.01e-06	11336	0.00222112	25.2302
Interleukin-17A levels	rs13092332	T	C	0.1668	0.0383	1	163713211	0.0373	7.75e-06	11776	0.00204956	24.1811		Interleukin-17A levels	rs34557923	T	G	0.2446	0.9819	10	67955765	0.0517	2.23e-06	10913	0.00212661	23.2529
Interleukin-17A levels	rs77529534	T	C	-0.1279	0.9323	10	27215497	0.0272	2.57e-06	11775	0.00206498	24.3613		Interleukin-17A levels	rs3895928	T	C	-0.1893	0.9682	12	89686567	0.0418	5.93e-06	11783	0.0022066	26.0534
Interleukin-17A levels	rs33998516	A	C	-0.0802	0.7781	12	96622380	0.0164	1.01e-06	11336	0.00222112	25.2302		Interleukin-17A levels	rs4877075	A	G	0.0908	0.1411	9	91976386	0.0192	2.25e-06	11336	0.00199835	22.6946
Interleukin-17A levels	rs79982350	C	G	-0.1467	0.0555	9	31560030	0.0295	6.6e-07	11336	0.00225624	25.63		Interleukin-17A levels	rs4985487	T	G	-0.0615	0.6045	16	70109850	0.0138	8.33e-06	11336	0.00180852	20.5349
Interleukin-17A levels	rs75788494	T	C	-0.2432	0.021	16	13468626	0.0525	3.61e-06	10574	0.00243198	25.7735		Interleukin-17A levels	rs56702825	A	G	0.1383	0.9451	8	504034	0.0303	5.01e-06	11766	0.00198484	23.396
Interleukin-17A levels	rs3895928	T	C	-0.1893	0.9682	8	89686567	0.0418	5.93e-06	11783	0.0022066	26.0534		Interleukin-17A levels	rs57876893	T	G	0.1915	0.0279	14	23580861	0.043	8.45e-06	11776	0.00198922	23.4678
Interleukin-17A levels	rs1462017	C	G	-0.0893	0.1776	14	70106392	0.017	1.5e-07	11774	0.00232948	27.4867		Interleukin-17A levels	rs75788494	T	C	-0.2432	0.021	2	13468626	0.0525	3.61e-06	10574	0.00243198	25.7735
Interleukin-17A levels	rs2731803	T	C	-0.0713	0.3974	2	17221637	0.0161	9.49e-06	11782	0.00243482	28.7521		Interleukin-17A levels	rs77529534	T	C	-0.1279	0.9323	9	27215497	0.0272	2.57e-06	11775	0.00206498	24.3613
Interleukin-17A levels	rs146575213	A	T	-0.4006	0.0103	9	16896917	0.0904	9.36e-06	8776	0.00327184	28.8014		Interleukin-17A levels	rs77595989	T	G	0.1696	0.9648	12	118130693	0.0371	4.84e-06	11767	0.00195372	23.0305
Interleukin-17A levels	rs2429911	T	C	0.2309	0.0251	12	2272057	0.0486	2.02e-06	11294	0.00260923	29.5405		Interleukin-17A levels	rs79982350	C	G	-0.1467	0.0555	9	31560030	0.0295	6.6e-07	11336	0.00225624	25.63
Interleukin-17A levels	rs145734140	A	G	-0.3662	0.985	9	82998811	0.0815	7.01e-06	8187	0.00396273	32.564		Interleukin-17C levels	rs1072074	A	G	-0.0649	0.5847	4	24758319	0.0141	4.17e-06	11785	0.00204557	24.1524
Interleukin-17C levels	rs113334480	T	C	-0.0962	0.8992	4	184205438	0.0217	9.29e-06	11788	0.00167763	19.8058		Interleukin-17C levels	rs10870773	A	G	-0.0816	0.8025	13	44396409	0.0171	1.82e-06	11345	0.00211068	23.9921
Interleukin-17C levels	rs6874610	T	G	-0.0649	0.2795	13	39436460	0.0144	6.58e-06	11783	0.00169643	20.0196		Interleukin-17C levels	rs113334480	T	C	-0.0962	0.8992	3	184205438	0.0217	9.29e-06	11788	0.00167763	19.8058
Interleukin-17C levels	rs7559734	T	C	-0.0915	0.8803	3	212465664	0.0206	8.92e-06	11345	0.0017644	20.049		Interleukin-17C levels	rs113702571	T	C	-0.2558	0.9848	8	118629302	0.0564	5.75e-06	11786	0.00195895	23.1295
Interleukin-17C levels	rs2770113	A	G	0.0604	0.4998	8	158194819	0.0135	7.67e-06	11345	0.00182408	20.7283		Interleukin-17C levels	rs114882743	A	T	-0.3259	0.9804	1	176930254	0.0548	2.73e-09	11345	0.00408186	46.4903
Interleukin-17C levels	rs79340054	T	C	0.138	0.9508	1	19368604	0.0309	7.97e-06	11780	0.00178173	21.0227		Interleukin-17C levels	rs11931996	T	C	-0.1219	0.9068	4	152291909	0.0262	3.28e-06	11345	0.00251168	28.5618
Interleukin-17C levels	rs2814092	C	G	0.0624	0.6437	4	66547346	0.0135	3.8e-06	11792	0.00178607	21.0954		Interleukin-17C levels	rs12092228	T	G	0.1508	0.0512	1	242536005	0.0327	4e-06	9892	0.00220942	21.8995
Interleukin-17C levels	rs28552890	A	T	-0.096	0.8859	1	23691952	0.0215	8e-06	11345	0.00186313	21.1729		Interleukin-17C levels	rs12863903	T	C	-0.0857	0.1597	13	96638651	0.018	1.93e-06	11345	0.0019712	22.4035
Interleukin-17C levels	rs7324443	C	G	0.0637	0.3575	13	30065064	0.014	5.36e-06	11345	0.00186405	21.1834		Interleukin-17C levels	rs12895022	T	C	0.1091	0.0906	14	102333234	0.0236	3.78e-06	11774	0.00196138	23.1348
Interleukin-17C levels	rs2408771	T	G	0.0625	0.4358	14	126053775	0.0138	5.93e-06	11345	0.00192092	21.831		Interleukin-17C levels	rs139152046	T	G	-0.2421	0.0211	12	23245149	0.0536	6.28e-06	9422	0.00242125	22.8636
Interleukin-17C levels	rs12092228	T	G	0.1508	0.0512	12	242536005	0.0327	4e-06	9892	0.00220942	21.8995		Interleukin-17C levels	rs17700884	T	G	-0.105	0.3783	16	88684495	0.0136	1.16e-14	11775	0.00518592	61.3721
Interleukin-17C levels	rs541607428	A	G	0.3402	0.0121	16	86710244	0.0755	6.61e-06	7902	0.00276692	21.9193		Interleukin-17C levels	rs1920106	T	C	0.0633	0.3948	7	21240100	0.0132	1.62e-06	11792	0.00191476	22.6183
Interleukin-17C levels	rs78289993	A	G	0.1577	0.961	7	14156196	0.0351	7.03e-06	11785	0.00186415	22.0063		Interleukin-17C levels	rs2408771	T	G	0.0625	0.4358	5	126053775	0.0138	5.93e-06	11345	0.00192092	21.831
Interleukin-17C levels	rs77223587	T	G	-0.3175	0.9893	5	46123423	0.0705	6.68e-06	10324	0.00213417	22.076		Interleukin-17C levels	rs2770113	A	G	0.0604	0.4998	6	158194819	0.0135	7.67e-06	11345	0.00182408	20.7283
Interleukin-17C levels	rs75360344	A	G	-0.1414	0.0498	6	35414652	0.031	5.08e-06	11774	0.00189223	22.3175		Interleukin-17C levels	rs2814092	C	G	0.0624	0.6437	6	66547346	0.0135	3.8e-06	11792	0.00178607	21.0954
Interleukin-17C levels	rs12863903	T	C	-0.0857	0.1597	6	96638651	0.018	1.93e-06	11345	0.0019712	22.4035		Interleukin-17C levels	rs28552890	A	T	-0.096	0.8859	8	23691952	0.0215	8e-06	11345	0.00186313	21.1729
Interleukin-17C levels	rs1920106	T	C	0.0633	0.3948	8	21240100	0.0132	1.62e-06	11792	0.00191476	22.6183		Interleukin-17C levels	rs39779	C	G	0.1077	0.1032	16	8393906	0.0227	2.09e-06	11345	0.00214702	24.4061
Interleukin-17C levels	rs8015296	C	G	-0.1162	0.0991	16	92763907	0.0253	4.37e-06	9461	0.00241097	22.8605		Interleukin-17C levels	rs541607428	A	G	0.3402	0.0121	1	86710244	0.0755	6.61e-06	7902	0.00276692	21.9193
Interleukin-17C levels	rs139152046	T	G	-0.2421	0.0211	1	23245149	0.0536	6.28e-06	9422	0.00242125	22.8636		Interleukin-17C levels	rs554604740	A	G	0.1926	0.0286	12	52750252	0.0401	1.56e-06	11149	0.00206114	23.0229
Interleukin-17C levels	rs554604740	A	G	0.1926	0.0286	12	52750252	0.0401	1.56e-06	11149	0.00206114	23.0229		Interleukin-17C levels	rs59356989	A	G	-0.0882	0.8432	5	107423766	0.0177	6.26e-07	11790	0.00205705	24.2984
Interleukin-17C levels	rs79599491	T	C	-0.1905	0.9711	5	42484321	0.0419	5.45e-06	11306	0.00203696	23.0728		Interleukin-17C levels	rs6874610	T	G	-0.0649	0.2795	5	39436460	0.0144	6.58e-06	11783	0.00169643	20.0196
Interleukin-17C levels	rs75246422	T	C	-0.0951	0.1233	5	174179760	0.0201	2.23e-06	11793	0.00195526	23.0997		Interleukin-17C levels	rs72815428	T	C	-0.1673	0.0423	5	174836306	0.0366	4.85e-06	11775	0.00226773	26.7587
Interleukin-17C levels	rs113702571	T	C	-0.2558	0.9848	5	118629302	0.0564	5.75e-06	11786	0.00195895	23.1295		Interleukin-17C levels	rs73181003	A	G	-0.1122	0.093	22	46922217	0.0246	5.09e-06	11345	0.00212376	24.1411
Interleukin-17C levels	rs12895022	T	C	0.1091	0.0906	22	102333234	0.0236	3.78e-06	11774	0.00196138	23.1348		Interleukin-17C levels	rs7324443	C	G	0.0637	0.3575	13	30065064	0.014	5.36e-06	11345	0.00186405	21.1834
Interleukin-17C levels	rs10870773	A	G	-0.0816	0.8025	13	44396409	0.0171	1.82e-06	11345	0.00211068	23.9921		Interleukin-17C levels	rs75246422	T	C	-0.0951	0.1233	5	174179760	0.0201	2.23e-06	11793	0.00195526	23.0997
Interleukin-17C levels	rs73181003	A	G	-0.1122	0.093	5	46922217	0.0246	5.09e-06	11345	0.00212376	24.1411		Interleukin-17C levels	rs75360344	A	G	-0.1414	0.0498	7	35414652	0.031	5.08e-06	11774	0.00189223	22.3175
Interleukin-17C levels	rs1072074	A	G	-0.0649	0.5847	7	24758319	0.0141	4.17e-06	11785	0.00204557	24.1524		Interleukin-17C levels	rs7559734	T	C	-0.0915	0.8803	2	212465664	0.0206	8.92e-06	11345	0.0017644	20.049
Interleukin-17C levels	rs59356989	A	G	-0.0882	0.8432	2	107423766	0.0177	6.26e-07	11790	0.00205705	24.2984		Interleukin-17C levels	rs77223587	T	G	-0.3175	0.9893	15	46123423	0.0705	6.68e-06	10324	0.00213417	22.076
Interleukin-17C levels	rs39779	C	G	0.1077	0.1032	15	8393906	0.0227	2.09e-06	11345	0.00214702	24.4061		Interleukin-17C levels	rs77654242	T	G	-0.2174	0.9707	2	136675328	0.0469	3.56e-06	10294	0.00268845	27.7441
Interleukin-17C levels	rs72815428	T	C	-0.1673	0.0423	2	174836306	0.0366	4.85e-06	11775	0.00226773	26.7587		Interleukin-17C levels	rs78289993	A	G	0.1577	0.961	8	14156196	0.0351	7.03e-06	11785	0.00186415	22.0063
Interleukin-17C levels	rs77654242	T	G	-0.2174	0.9707	8	136675328	0.0469	3.56e-06	10294	0.00268845	27.7441		Interleukin-17C levels	rs79340054	T	C	0.138	0.9508	10	19368604	0.0309	7.97e-06	11780	0.00178173	21.0227
Interleukin-17C levels	rs11931996	T	C	-0.1219	0.9068	10	152291909	0.0262	3.28e-06	11345	0.00251168	28.5618		Interleukin-17C levels	rs79599491	T	C	-0.1905	0.9711	15	42484321	0.0419	5.45e-06	11306	0.00203696	23.0728
Interleukin-17C levels	rs114882743	A	T	-0.3259	0.9804	15	176930254	0.0548	2.73e-09	11345	0.00408186	46.4903		Interleukin-17C levels	rs8015296	C	G	-0.1162	0.0991	14	92763907	0.0253	4.37e-06	9461	0.00241097	22.8605
Interleukin-17C levels	rs17700884	T	G	-0.105	0.3783	14	88684495	0.0136	1.16e-14	11775	0.00518592	61.3721		Interleukin-18 levels	rs113552426	C	G	-0.278	0.9792	16	84730435	0.0581	1.71e-06	11249	0.00314814	35.519
Interleukin-18 levels	rs7990672	T	G	-0.0568	0.69	16	90838056	0.0128	9.1e-06	14295	0.00138019	19.7543		Interleukin-18 levels	rs113841145	A	G	0.2866	0.9893	11	116331456	0.0629	5.2e-06	13809	0.00173898	24.0519
Interleukin-18 levels	rs72766437	T	C	0.0637	0.2088	11	83710370	0.0143	8.41e-06	14734	0.00134068	19.7774		Interleukin-18 levels	rs115120333	T	C	-0.1967	0.9795	1	78975194	0.0443	8.99e-06	14743	0.00155381	22.9403
Interleukin-18 levels	rs11918804	A	C	-0.1184	0.9337	1	196038580	0.0266	8.54e-06	11791	0.00173562	20.4968		Interleukin-18 levels	rs11605127	C	G	-0.0629	0.7543	11	268430	0.0137	4.41e-06	14730	0.00146649	21.6303
Interleukin-18 levels	rs35656694	A	C	0.0746	0.851	11	52032393	0.0165	6.15e-06	14744	0.00141131	20.835		Interleukin-18 levels	rs11918804	A	C	-0.1184	0.9337	3	196038580	0.0266	8.54e-06	11791	0.00173562	20.4968
Interleukin-18 levels	rs56266057	T	G	0.0796	0.8662	3	17082153	0.018	9.77e-06	14295	0.00146869	21.0229		Interleukin-18 levels	rs12201187	A	T	0.0676	0.2767	6	162785078	0.0138	9.65e-07	13245	0.00182916	24.2679
Interleukin-18 levels	rs4612182	A	G	-0.0547	0.5914	6	138336137	0.0123	8.7e-06	14743	0.00144605	21.3471		Interleukin-18 levels	rs12648080	A	G	0.072	0.8077	4	121893301	0.0146	8.16e-07	14743	0.00161037	23.7767
Interleukin-18 levels	rs1403742	A	T	-0.0567	0.371	4	51289816	0.0124	4.82e-06	14296	0.00150045	21.4796		Interleukin-18 levels	rs12681624	C	G	-0.0935	0.8179	8	144606172	0.0157	2.59e-09	13657	0.00260413	35.6523
Interleukin-18 levels	rs11605127	C	G	-0.0629	0.7543	8	268430	0.0137	4.41e-06	14730	0.00146649	21.6303		Interleukin-18 levels	rs12711729	T	C	-0.0702	0.7336	2	126751021	0.0153	4.47e-06	11345	0.00192618	21.8909
Interleukin-18 levels	rs12711729	T	C	-0.0702	0.7336	2	126751021	0.0153	4.47e-06	11345	0.00192618	21.8909		Interleukin-18 levels	rs139760701	A	T	-0.3049	0.989	3	115001900	0.0604	4.46e-07	13809	0.00202271	27.9842
Interleukin-18 levels	rs2108621	T	C	0.0581	0.3565	3	5344989	0.0126	4.01e-06	14296	0.00154878	22.1726		Interleukin-18 levels	rs1403742	A	T	-0.0567	0.371	20	51289816	0.0124	4.82e-06	14296	0.00150045	21.4796
Interleukin-18 levels	rs115120333	T	C	-0.1967	0.9795	20	78975194	0.0443	8.99e-06	14743	0.00155381	22.9403		Interleukin-18 levels	rs144626837	T	C	0.2026	0.9792	2	125030834	0.0458	9.71e-06	14741	0.00167203	24.6853
Interleukin-18 levels	rs57954386	C	G	-0.1248	0.0665	2	86686181	0.0259	1.45e-06	12201	0.00193373	23.6352		Interleukin-18 levels	rs148504635	A	C	0.2532	0.9857	16	54161464	0.0525	1.42e-06	14737	0.00180733	26.6793
Interleukin-18 levels	rs12648080	A	G	0.072	0.8077	16	121893301	0.0146	8.16e-07	14743	0.00161037	23.7767		Interleukin-18 levels	rs17229943	A	C	-0.16	0.9351	5	68682536	0.0267	2.07e-09	14744	0.00310723	45.9495
Interleukin-18 levels	rs113841145	A	G	0.2866	0.9893	5	116331456	0.0629	5.2e-06	13809	0.00173898	24.0519		Interleukin-18 levels	rs2108621	T	C	0.0581	0.3565	19	5344989	0.0126	4.01e-06	14296	0.00154878	22.1726
Interleukin-18 levels	rs12201187	A	T	0.0676	0.2767	19	162785078	0.0138	9.65e-07	13245	0.00182916	24.2679		Interleukin-18 levels	rs2954016	T	C	-0.0759	0.3451	8	126402485	0.0156	1.14e-06	13421	0.00260396	35.0337
Interleukin-18 levels	rs144626837	T	C	0.2026	0.9792	8	125030834	0.0458	9.71e-06	14741	0.00167203	24.6853		Interleukin-18 levels	rs35495214	T	C	0.1374	0.0465	11	112433719	0.0291	2.34e-06	14735	0.00167408	24.7056
Interleukin-18 levels	rs35495214	T	C	0.1374	0.0465	11	112433719	0.0291	2.34e-06	14735	0.00167408	24.7056		Interleukin-18 levels	rs35656694	A	C	0.0746	0.851	16	52032393	0.0165	6.15e-06	14744	0.00141131	20.835
Interleukin-18 levels	rs62351325	T	C	0.1557	0.9627	16	19698240	0.0344	6.01e-06	14744	0.00174103	25.7111		Interleukin-18 levels	rs385076	T	C	-0.1857	0.3734	2	32489851	0.0123	1.68e-51	14296	0.0161368	234.443
Interleukin-18 levels	rs67424072	T	G	-0.082	0.8341	2	11104167	0.0165	6.71e-07	14296	0.0018609	26.6492		Interleukin-18 levels	rs4140444	A	G	0.2157	0.0204	6	38300402	0.0461	2.88e-06	14741	0.00185956	27.4591
Interleukin-18 levels	rs148504635	A	C	0.2532	0.9857	6	54161464	0.0525	1.42e-06	14737	0.00180733	26.6793		Interleukin-18 levels	rs4612182	A	G	-0.0547	0.5914	6	138336137	0.0123	8.7e-06	14743	0.00144605	21.3471
Interleukin-18 levels	rs4140444	A	G	0.2157	0.0204	6	38300402	0.0461	2.88e-06	14741	0.00185956	27.4591		Interleukin-18 levels	rs56266057	T	G	0.0796	0.8662	10	17082153	0.018	9.77e-06	14295	0.00146869	21.0229
Interleukin-18 levels	rs60235102	T	C	0.1154	0.9237	10	105060888	0.0225	2.91e-07	14722	0.00187714	27.6835		Interleukin-18 levels	rs56836641	T	C	-0.163	0.0477	7	155637974	0.0301	6.12e-08	14743	0.00241378	35.6676
Interleukin-18 levels	rs139760701	A	T	-0.3049	0.989	7	115001900	0.0604	4.46e-07	13809	0.00202271	27.9842		Interleukin-18 levels	rs5744249	A	C	0.2039	0.7618	11	112025306	0.0135	1.53e-51	14742	0.0150885	225.812
Interleukin-18 levels	rs77994606	A	G	-0.2314	0.9814	11	28763724	0.0472	9.46e-07	14743	0.00195486	28.873		Interleukin-18 levels	rs57954386	C	G	-0.1248	0.0665	11	86686181	0.0259	1.45e-06	12201	0.00193373	23.6352
Interleukin-18 levels	rs2954016	T	C	-0.0759	0.3451	11	126402485	0.0156	1.14e-06	13421	0.00260396	35.0337		Interleukin-18 levels	rs60235102	T	C	0.1154	0.9237	11	105060888	0.0225	2.91e-07	14722	0.00187714	27.6835
Interleukin-18 levels	rs113552426	C	G	-0.278	0.9792	11	84730435	0.0581	1.71e-06	11249	0.00314814	35.519		Interleukin-18 levels	rs62351325	T	C	0.1557	0.9627	5	19698240	0.0344	6.01e-06	14744	0.00174103	25.7111
Interleukin-18 levels	rs12681624	C	G	-0.0935	0.8179	5	144606172	0.0157	2.59e-09	13657	0.00260413	35.6523		Interleukin-18 levels	rs67424072	T	G	-0.082	0.8341	7	11104167	0.0165	6.71e-07	14296	0.0018609	26.6492
Interleukin-18 levels	rs56836641	T	C	-0.163	0.0477	7	155637974	0.0301	6.12e-08	14743	0.00241378	35.6676		Interleukin-18 levels	rs72766437	T	C	0.0637	0.2088	5	83710370	0.0143	8.41e-06	14734	0.00134068	19.7774
Interleukin-18 levels	rs17229943	A	C	-0.16	0.9351	5	68682536	0.0267	2.07e-09	14744	0.00310723	45.9495		Interleukin-18 levels	rs77994606	A	G	-0.2314	0.9814	18	28763724	0.0472	9.46e-07	14743	0.00195486	28.873
Interleukin-18 levels	rs5744249	A	C	0.2039	0.7618	18	112025306	0.0135	1.53e-51	14742	0.0150885	225.812		Interleukin-18 levels	rs7990672	T	G	-0.0568	0.69	13	90838056	0.0128	9.1e-06	14295	0.00138019	19.7543
Interleukin-18 levels	rs385076	T	C	-0.1857	0.3734	13	32489851	0.0123	1.68e-51	14296	0.0161368	234.443		interleukin-18 receptor 1 levels	rs10171395	A	C	0.0912	0.1155	2	104750692	0.019	1.59e-06	14295	0.00169942	24.3311
interleukin-18 receptor 1 levels	rs35679975	T	C	0.0726	0.8161	2	51194941	0.0149	1.1e-06	14726	0.00158208	23.3315		interleukin-18 receptor 1 levels	rs117195704	A	G	-0.1505	0.0389	10	61379709	0.0313	1.52e-06	14730	0.00169364	24.9863
interleukin-18 receptor 1 levels	rs10171395	A	C	0.0912	0.1155	10	104750692	0.019	1.59e-06	14295	0.00169942	24.3311		interleukin-18 receptor 1 levels	rs117524772	A	C	0.2911	0.0232	17	64361924	0.0451	1.09e-10	14295	0.00384068	55.1065
interleukin-18 receptor 1 levels	rs35021151	A	G	-0.1646	0.0317	17	58414784	0.0342	1.49e-06	14735	0.00166326	24.5456		interleukin-18 receptor 1 levels	rs1812326	T	C	0.2401	0.3831	2	102860411	0.0117	1.39e-93	14737	0.0272484	412.752
interleukin-18 receptor 1 levels	rs117195704	A	G	-0.1505	0.0389	2	61379709	0.0313	1.52e-06	14730	0.00169364	24.9863		interleukin-18 receptor 1 levels	rs35021151	A	G	-0.1646	0.0317	3	58414784	0.0342	1.49e-06	14735	0.00166326	24.5456
interleukin-18 receptor 1 levels	rs78199195	A	G	-0.0956	0.8928	3	146882115	0.0196	1.07e-06	14295	0.00174942	25.0483		interleukin-18 receptor 1 levels	rs35679975	T	C	0.0726	0.8161	20	51194941	0.0149	1.1e-06	14726	0.00158208	23.3315
interleukin-18 receptor 1 levels	rs7149605	A	G	0.1075	0.0957	20	94854041	0.0203	1.19e-07	14731	0.00200019	29.5199		interleukin-18 receptor 1 levels	rs58933240	A	C	0.2921	0.626	2	102942920	0.0144	1.75e-91	12411	0.039952	516.396
interleukin-18 receptor 1 levels	rs62257659	A	G	-0.2015	0.9745	2	79589418	0.042	1.61e-06	14727	0.00201791	29.7738		interleukin-18 receptor 1 levels	rs62257659	A	G	-0.2015	0.9745	3	79589418	0.042	1.61e-06	14727	0.00201791	29.7738
interleukin-18 receptor 1 levels	rs117524772	A	C	0.2911	0.0232	3	64361924	0.0451	1.09e-10	14295	0.00384068	55.1065		interleukin-18 receptor 1 levels	rs7149605	A	G	0.1075	0.0957	14	94854041	0.0203	1.19e-07	14731	0.00200019	29.5199
interleukin-18 receptor 1 levels	rs1812326	T	C	0.2401	0.3831	14	102860411	0.0117	1.39e-93	14737	0.0272484	412.752		interleukin-18 receptor 1 levels	rs78199195	A	G	-0.0956	0.8928	3	146882115	0.0196	1.07e-06	14295	0.00174942	25.0483
interleukin-18 receptor 1 levels	rs58933240	A	C	0.2921	0.626	3	102942920	0.0144	1.75e-91	12411	0.039952	516.396		Interleukin-1-alpha levels	rs10057700	A	G	-0.0822	0.4388	5	161958436	0.0181	5.59e-06	8587	0.00332781	28.6646
Interleukin-1-alpha levels	rs12047801	T	C	0.0783	0.174	5	105113404	0.0171	4.67e-06	11785	0.00176231	20.802		Interleukin-1-alpha levels	rs10063171	T	G	0.0775	0.1932	5	67352803	0.0175	9.49e-06	11340	0.00187243	21.2695
Interleukin-1-alpha levels	rs10063171	T	G	0.0775	0.1932	5	67352803	0.0175	9.49e-06	11340	0.00187243	21.2695		Interleukin-1-alpha levels	rs10233998	T	G	0.131	0.0604	7	89060931	0.0286	4.64e-06	11785	0.00194784	22.9962
Interleukin-1-alpha levels	rs2426634	A	G	-0.0896	0.1376	7	55282711	0.0198	6.03e-06	11787	0.00190534	22.4973		Interleukin-1-alpha levels	rs115494443	A	G	0.2658	0.0186	1	116784131	0.0565	2.55e-06	10853	0.00257928	28.0602
Interleukin-1-alpha levels	rs4767214	T	C	0.062	0.5326	1	114539621	0.013	1.85e-06	11772	0.00191383	22.569		Interleukin-1-alpha levels	rs115602471	T	C	0.2215	0.0311	2	170964850	0.0469	2.33e-06	11340	0.00295676	33.6232
Interleukin-1-alpha levels	rs72937918	T	C	-0.2056	0.0233	2	80672314	0.0452	5.4e-06	11772	0.00192395	22.6885		Interleukin-1-alpha levels	rs117537822	T	C	0.2176	0.9755	17	32073614	0.0439	7.17e-07	11788	0.00226329	26.7357
Interleukin-1-alpha levels	rs78267257	A	G	-0.1825	0.0323	17	83490781	0.0406	6.95e-06	10903	0.00208209	22.7442		Interleukin-1-alpha levels	rs11759846	A	G	-0.3263	0.0799	6	32586222	0.0266	1.36e-34	11788	0.0156547	187.441
Interleukin-1-alpha levels	rs10233998	T	G	0.131	0.0604	6	89060931	0.0286	4.64e-06	11785	0.00194784	22.9962		Interleukin-1-alpha levels	rs11878153	A	G	0.1116	0.9015	18	308555	0.0221	4.42e-07	11787	0.00221187	26.1247
Interleukin-1-alpha levels	rs7138836	A	T	-0.0982	0.1141	18	103893601	0.0207	2.1e-06	11775	0.0019495	22.9963		Interleukin-1-alpha levels	rs12047801	T	C	0.0783	0.174	1	105113404	0.0171	4.67e-06	11785	0.00176231	20.802
Interleukin-1-alpha levels	rs12529944	T	C	-0.0845	0.178	1	84066908	0.0189	7.79e-06	11340	0.00208947	23.74		Interleukin-1-alpha levels	rs12529944	T	C	-0.0845	0.178	6	84066908	0.0189	7.79e-06	11340	0.00208947	23.74
Interleukin-1-alpha levels	rs16886503	A	T	0.2438	0.9824	6	89744017	0.0524	3.28e-06	11786	0.00205541	24.2708		Interleukin-1-alpha levels	rs16886503	A	T	0.2438	0.9824	8	89744017	0.0524	3.28e-06	11786	0.00205541	24.2708
Interleukin-1-alpha levels	rs76544453	T	C	-0.1609	0.9585	8	81651382	0.0361	8.31e-06	11788	0.0020596	24.3245		Interleukin-1-alpha levels	rs2426634	A	G	-0.0896	0.1376	20	55282711	0.0198	6.03e-06	11787	0.00190534	22.4973
Interleukin-1-alpha levels	rs76012752	A	G	0.1568	0.9527	20	28953348	0.0352	8.41e-06	11340	0.00221585	25.179		Interleukin-1-alpha levels	rs4767214	T	C	0.062	0.5326	12	114539621	0.013	1.85e-06	11772	0.00191383	22.569
Interleukin-1-alpha levels	rs11878153	A	G	0.1116	0.9015	12	308555	0.0221	4.42e-07	11787	0.00221187	26.1247		Interleukin-1-alpha levels	rs523604	A	G	0.0754	0.5264	11	118755738	0.0142	1.1e-07	10290	0.00283466	29.2458
Interleukin-1-alpha levels	rs117537822	T	C	0.2176	0.9755	11	32073614	0.0439	7.17e-07	11788	0.00226329	26.7357		Interleukin-1-alpha levels	rs565705003	A	G	0.4469	0.9892	2	14051826	0.1004	8.54e-06	7456	0.00426735	31.9452
Interleukin-1-alpha levels	rs115494443	A	G	0.2658	0.0186	2	116784131	0.0565	2.55e-06	10853	0.00257928	28.0602		Interleukin-1-alpha levels	rs7138836	A	T	-0.0982	0.1141	12	103893601	0.0207	2.1e-06	11775	0.0019495	22.9963
Interleukin-1-alpha levels	rs10057700	A	G	-0.0822	0.4388	12	161958436	0.0181	5.59e-06	8587	0.00332781	28.6646		Interleukin-1-alpha levels	rs72937918	T	C	-0.2056	0.0233	11	80672314	0.0452	5.4e-06	11772	0.00192395	22.6885
Interleukin-1-alpha levels	rs523604	A	G	0.0754	0.5264	11	118755738	0.0142	1.1e-07	10290	0.00283466	29.2458		Interleukin-1-alpha levels	rs76012752	A	G	0.1568	0.9527	12	28953348	0.0352	8.41e-06	11340	0.00221585	25.179
Interleukin-1-alpha levels	rs565705003	A	G	0.4469	0.9892	12	14051826	0.1004	8.54e-06	7456	0.00426735	31.9452		Interleukin-1-alpha levels	rs76544453	T	C	-0.1609	0.9585	14	81651382	0.0361	8.31e-06	11788	0.0020596	24.3245
Interleukin-1-alpha levels	rs115602471	T	C	0.2215	0.0311	14	170964850	0.0469	2.33e-06	11340	0.00295676	33.6232		Interleukin-1-alpha levels	rs78267257	A	G	-0.1825	0.0323	14	83490781	0.0406	6.95e-06	10903	0.00208209	22.7442
Interleukin-1-alpha levels	rs11759846	A	G	-0.3263	0.0799	14	32586222	0.0266	1.36e-34	11788	0.0156547	187.441		Interleukin-2 levels	rs10996419	T	C	-0.1222	0.9188	10	67202938	0.0259	2.38e-06	11784	0.00222818	26.311
Interleukin-2 levels	rs1943222	A	G	-0.0622	0.6878	10	58028057	0.0138	6.57e-06	11789	0.00166152	19.6169		Interleukin-2 levels	rs111783480	A	G	-0.1462	0.1075	4	14756774	0.0329	8.84e-06	9265	0.00410149	38.1485
Interleukin-2 levels	rs77880908	T	C	-0.0886	0.1258	4	47700645	0.0196	6.17e-06	11770	0.00172659	20.3536		Interleukin-2 levels	rs144129701	C	G	-0.2699	0.9727	14	55563894	0.0576	2.79e-06	11341	0.00386881	44.0388
Interleukin-2 levels	rs1657222	A	G	-0.0621	0.4037	14	34837139	0.0137	5.82e-06	11340	0.00185668	21.0902		Interleukin-2 levels	rs1657222	A	G	-0.0621	0.4037	10	34837139	0.0137	5.82e-06	11340	0.00185668	21.0902
Interleukin-2 levels	rs6535212	T	G	-0.0646	0.6861	10	138235156	0.0139	3.36e-06	11784	0.00179752	21.2165		Interleukin-2 levels	rs1671226	C	G	-0.0849	0.2053	19	55502846	0.017	5.91e-07	11341	0.002352	26.7322
Interleukin-2 levels	rs4703508	T	C	-0.1216	0.9334	19	35188802	0.026	2.91e-06	11789	0.0018384	21.7091		Interleukin-2 levels	rs1943222	A	G	-0.0622	0.6878	18	58028057	0.0138	6.57e-06	11789	0.00166152	19.6169
Interleukin-2 levels	rs74852566	T	G	-0.1999	0.0244	18	2293803	0.0431	3.52e-06	11789	0.00190247	22.4671		Interleukin-2 levels	rs201229721	A	C	-0.1468	0.9396	9	88775115	0.0309	2.03e-06	9257	0.00244603	22.6935
Interleukin-2 levels	rs201229721	A	C	-0.1468	0.9396	9	88775115	0.0309	2.03e-06	9257	0.00244603	22.6935		Interleukin-2 levels	rs28515912	A	C	-0.0723	0.6969	17	103299	0.0149	1.22e-06	10723	0.00220833	23.7279
Interleukin-2 levels	rs36006983	T	C	-0.0728	0.7384	17	77431739	0.0153	1.95e-06	11341	0.00204749	23.2641		Interleukin-2 levels	rs36006983	T	C	-0.0728	0.7384	16	77431739	0.0153	1.95e-06	11341	0.00204749	23.2641
Interleukin-2 levels	rs28515912	A	C	-0.0723	0.6969	16	103299	0.0149	1.22e-06	10723	0.00220833	23.7279		Interleukin-2 levels	rs4703508	T	C	-0.1216	0.9334	5	35188802	0.026	2.91e-06	11789	0.0018384	21.7091
Interleukin-2 levels	rs77853517	T	C	-0.1048	0.8961	5	64865615	0.0217	1.37e-06	11787	0.00204515	24.1515		Interleukin-2 levels	rs55813957	C	G	0.0728	0.7076	11	128560199	0.016	5.36e-06	11341	0.0021931	24.9222
Interleukin-2 levels	rs72659067	A	G	0.3327	0.0111	11	62639773	0.0736	6.17e-06	9980	0.00243003	24.3059		Interleukin-2 levels	rs6535212	T	G	-0.0646	0.6861	4	138235156	0.0139	3.36e-06	11784	0.00179752	21.2165
Interleukin-2 levels	rs7638939	A	T	0.0854	0.8293	4	125991040	0.0174	9.2e-07	11769	0.00206486	24.3475		Interleukin-2 levels	rs72659067	A	G	0.3327	0.0111	8	62639773	0.0736	6.17e-06	9980	0.00243003	24.3059
Interleukin-2 levels	rs55813957	C	G	0.0728	0.7076	8	128560199	0.016	5.36e-06	11341	0.0021931	24.9222		Interleukin-2 levels	rs74852566	T	G	-0.1999	0.0244	10	2293803	0.0431	3.52e-06	11789	0.00190247	22.4671
Interleukin-2 levels	rs79419497	A	G	0.2016	0.9733	10	192579384	0.0424	1.99e-06	11789	0.00211237	24.9512		Interleukin-2 levels	rs75739108	T	C	0.1737	0.039	3	137247468	0.038	4.85e-06	11341	0.00226161	25.7025
Interleukin-2 levels	rs75739108	T	C	0.1737	0.039	3	137247468	0.038	4.85e-06	11341	0.00226161	25.7025		Interleukin-2 levels	rs7638939	A	T	0.0854	0.8293	3	125991040	0.0174	9.2e-07	11769	0.00206486	24.3475
Interleukin-2 levels	rs10996419	T	C	-0.1222	0.9188	3	67202938	0.0259	2.38e-06	11784	0.00222818	26.311		Interleukin-2 levels	rs77832761	A	G	0.1922	0.0318	13	85868678	0.0414	3.44e-06	11785	0.00227473	26.8642
Interleukin-2 levels	rs1671226	C	G	-0.0849	0.2053	13	55502846	0.017	5.91e-07	11341	0.002352	26.7322		Interleukin-2 levels	rs77853517	T	C	-0.1048	0.8961	3	64865615	0.0217	1.37e-06	11787	0.00204515	24.1515
Interleukin-2 levels	rs77832761	A	G	0.1922	0.0318	3	85868678	0.0414	3.44e-06	11785	0.00227473	26.8642		Interleukin-2 levels	rs77880908	T	C	-0.0886	0.1258	4	47700645	0.0196	6.17e-06	11770	0.00172659	20.3536
Interleukin-2 levels	rs79925007	T	G	0.1176	0.9036	4	34713434	0.0255	3.99e-06	11341	0.00240934	27.3855		Interleukin-2 levels	rs79419497	A	G	0.2016	0.9733	2	192579384	0.0424	1.99e-06	11789	0.00211237	24.9512
Interleukin-2 levels	rs111783480	A	G	-0.1462	0.1075	2	14756774	0.0329	8.84e-06	9265	0.00410149	38.1485		Interleukin-2 levels	rs79925007	T	G	0.1176	0.9036	4	34713434	0.0255	3.99e-06	11341	0.00240934	27.3855
Interleukin-2 levels	rs144129701	C	G	-0.2699	0.9727	4	55563894	0.0576	2.79e-06	11341	0.00386881	44.0388		Interleukin-2 receptor subunit beta levels	rs11153066	T	C	0.0615	0.5833	6	107846644	0.0137	7.15e-06	11343	0.00183864	20.8904
Interleukin-2 receptor subunit beta levels	rs11153066	T	C	0.0615	0.5833	6	107846644	0.0137	7.15e-06	11343	0.00183864	20.8904		Interleukin-2 receptor subunit beta levels	rs111805691	A	G	-0.1278	0.0648	4	13099601	0.0286	7.88e-06	11344	0.00197957	22.4968
Interleukin-2 receptor subunit beta levels	rs147955591	A	C	-0.0739	0.2186	4	120536724	0.0166	8.52e-06	11344	0.0018657	21.2004		Interleukin-2 receptor subunit beta levels	rs115890206	A	G	0.232	0.9786	2	171243489	0.0502	3.81e-06	10403	0.00225437	23.5007
Interleukin-2 receptor subunit beta levels	rs9921181	A	G	-0.0606	0.4465	2	80775714	0.0128	2.2e-06	11786	0.00181516	21.4287		Interleukin-2 receptor subunit beta levels	rs116007066	A	G	-0.2101	0.025	4	136755243	0.0441	1.9e-06	10295	0.00215192	22.1975
Interleukin-2 receptor subunit beta levels	rs301439	C	G	-0.0643	0.6412	4	4589802	0.0144	8e-06	11344	0.00190238	21.618		Interleukin-2 receptor subunit beta levels	rs116068903	T	C	0.2831	0.0151	1	67498721	0.0636	8.54e-06	10470	0.00238385	25.0138
Interleukin-2 receptor subunit beta levels	rs55987136	T	C	-0.1967	0.9753	1	12220199	0.0443	8.99e-06	11781	0.00186412	21.9985		Interleukin-2 receptor subunit beta levels	rs11630708	T	C	-0.2102	0.9766	15	84665328	0.0443	2.09e-06	11788	0.00201943	23.8491
Interleukin-2 receptor subunit beta levels	rs116007066	A	G	-0.2101	0.025	15	136755243	0.0441	1.9e-06	10295	0.00215192	22.1975		Interleukin-2 receptor subunit beta levels	rs116381951	T	C	0.2794	0.9817	1	177439129	0.063	9.21e-06	9983	0.00280487	28.0741
Interleukin-2 receptor subunit beta levels	rs55757846	A	G	-0.1021	0.8947	1	25692351	0.0231	9.87e-06	11344	0.00196421	22.3219		Interleukin-2 receptor subunit beta levels	rs117538197	T	C	0.1213	0.0695	17	4507431	0.0261	3.36e-06	11774	0.00190306	22.4456
Interleukin-2 receptor subunit beta levels	rs117538197	T	C	0.1213	0.0695	17	4507431	0.0261	3.36e-06	11774	0.00190306	22.4456		Interleukin-2 receptor subunit beta levels	rs117953283	T	G	0.1688	0.0635	17	74316443	0.0374	6.38e-06	8397	0.00338888	28.5464
Interleukin-2 receptor subunit beta levels	rs111805691	A	G	-0.1278	0.0648	17	13099601	0.0286	7.88e-06	11344	0.00197957	22.4968		Interleukin-2 receptor subunit beta levels	rs141460846	T	C	-0.2471	0.9783	11	40470032	0.0535	3.86e-06	11304	0.00259243	29.3758
Interleukin-2 receptor subunit beta levels	rs34246740	T	C	-0.0721	0.2619	11	36198233	0.0156	3.8e-06	11344	0.00200979	22.841		Interleukin-2 receptor subunit beta levels	rs1472270	C	G	0.0704	0.346	7	98121843	0.0144	1.01e-06	11344	0.002243	25.4973
Interleukin-2 receptor subunit beta levels	rs17549820	T	C	0.0631	0.5622	7	108118301	0.0129	1e-06	11791	0.00196	23.1518		Interleukin-2 receptor subunit beta levels	rs147955591	A	C	-0.0739	0.2186	8	120536724	0.0166	8.52e-06	11344	0.0018657	21.2004
Interleukin-2 receptor subunit beta levels	rs2157876	T	G	-0.1133	0.0879	8	111592380	0.0239	2.13e-06	11343	0.00205836	23.392		Interleukin-2 receptor subunit beta levels	rs17549820	T	C	0.0631	0.5622	4	108118301	0.0129	1e-06	11791	0.00196	23.1518
Interleukin-2 receptor subunit beta levels	rs115890206	A	G	0.232	0.9786	4	171243489	0.0502	3.81e-06	10403	0.00225437	23.5007		Interleukin-2 receptor subunit beta levels	rs2157876	T	G	-0.1133	0.0879	12	111592380	0.0239	2.13e-06	11343	0.00205836	23.392
Interleukin-2 receptor subunit beta levels	rs11630708	T	C	-0.2102	0.9766	12	84665328	0.0443	2.09e-06	11788	0.00201943	23.8491		Interleukin-2 receptor subunit beta levels	rs2281533	C	G	-0.1844	0.0481	20	6103768	0.0404	5.01e-06	11776	0.00311378	36.7762
Interleukin-2 receptor subunit beta levels	rs116068903	T	C	0.2831	0.0151	20	67498721	0.0636	8.54e-06	10470	0.00238385	25.0138		Interleukin-2 receptor subunit beta levels	rs301439	C	G	-0.0643	0.6412	9	4589802	0.0144	8e-06	11344	0.00190238	21.618
Interleukin-2 receptor subunit beta levels	rs9321271	A	C	-0.157	0.9549	9	131393771	0.0325	1.36e-06	11779	0.00212307	25.0566		Interleukin-2 receptor subunit beta levels	rs34246740	T	C	-0.0721	0.2619	11	36198233	0.0156	3.8e-06	11344	0.00200979	22.841
Interleukin-2 receptor subunit beta levels	rs1472270	C	G	0.0704	0.346	11	98121843	0.0144	1.01e-06	11344	0.002243	25.4973		Interleukin-2 receptor subunit beta levels	rs55757846	A	G	-0.1021	0.8947	14	25692351	0.0231	9.87e-06	11344	0.00196421	22.3219
Interleukin-2 receptor subunit beta levels	rs71476282	T	C	-0.1842	0.0363	14	115220909	0.0412	7.79e-06	11344	0.00237387	26.9886		Interleukin-2 receptor subunit beta levels	rs55987136	T	C	-0.1967	0.9753	16	12220199	0.0443	8.99e-06	11781	0.00186412	21.9985
Interleukin-2 receptor subunit beta levels	rs116381951	T	C	0.2794	0.9817	16	177439129	0.063	9.21e-06	9983	0.00280487	28.0741		Interleukin-2 receptor subunit beta levels	rs71476282	T	C	-0.1842	0.0363	11	115220909	0.0412	7.79e-06	11344	0.00237387	26.9886
Interleukin-2 receptor subunit beta levels	rs117953283	T	G	0.1688	0.0635	11	74316443	0.0374	6.38e-06	8397	0.00338888	28.5464		Interleukin-2 receptor subunit beta levels	rs9321271	A	C	-0.157	0.9549	6	131393771	0.0325	1.36e-06	11779	0.00212307	25.0566
Interleukin-2 receptor subunit beta levels	rs141460846	T	C	-0.2471	0.9783	6	40470032	0.0535	3.86e-06	11304	0.00259243	29.3758		Interleukin-2 receptor subunit beta levels	rs9921181	A	G	-0.0606	0.4465	16	80775714	0.0128	2.2e-06	11786	0.00181516	21.4287
Interleukin-2 receptor subunit beta levels	rs2281533	C	G	-0.1844	0.0481	16	6103768	0.0404	5.01e-06	11776	0.00311378	36.7762		Interleukin-20 levels	rs112421516	A	G	0.1935	0.9708	1	67400701	0.0435	8.66e-06	11336	0.00212278	24.1107
Interleukin-20 levels	rs383039	A	G	-0.0698	0.2136	1	242399370	0.0156	7.66e-06	11783	0.00163676	19.3143		Interleukin-20 levels	rs114209791	A	G	-0.2134	0.9756	2	52215130	0.046	3.5e-06	11784	0.00216811	25.6001
Interleukin-20 levels	rs61992201	T	G	0.0888	0.1397	2	48507353	0.0201	9.97e-06	10267	0.00189541	19.4933		Interleukin-20 levels	rs114363239	T	C	-0.2372	0.0189	1	41433965	0.0487	1.11e-06	11782	0.00208658	24.6313
Interleukin-20 levels	rs34172193	A	G	-0.2175	0.02	1	112451601	0.0488	8.31e-06	10918	0.0018544	20.2803		Interleukin-20 levels	rs115191082	T	G	-0.2543	0.0149	1	104640701	0.0561	5.82e-06	11294	0.00189841	21.4776
Interleukin-20 levels	rs12498781	A	G	0.0635	0.3202	1	133183457	0.0137	3.57e-06	11763	0.00175542	20.6817		Interleukin-20 levels	rs117977288	T	G	-0.1546	0.9553	16	80689313	0.0316	9.96e-07	11784	0.00204125	24.0992
Interleukin-20 levels	rs35508685	T	C	0.1688	0.9672	16	213241261	0.0373	6.03e-06	11782	0.00180786	21.3352		Interleukin-20 levels	rs12498781	A	G	0.0635	0.3202	4	133183457	0.0137	3.57e-06	11763	0.00175542	20.6817
Interleukin-20 levels	rs34691354	C	G	0.0651	0.6659	4	75094435	0.0143	5.3e-06	11336	0.00188572	21.4131		Interleukin-20 levels	rs12969831	A	G	0.1474	0.9399	18	74247282	0.0331	8.46e-06	11336	0.0024546	27.8889
Interleukin-20 levels	rs13421547	T	C	0.147	0.044	18	13940522	0.0325	6.09e-06	11784	0.00181792	21.4578		Interleukin-20 levels	rs13421547	T	C	0.147	0.044	2	13940522	0.0325	6.09e-06	11784	0.00181792	21.4578
Interleukin-20 levels	rs115191082	T	G	-0.2543	0.0149	2	104640701	0.0561	5.82e-06	11294	0.00189841	21.4776		Interleukin-20 levels	rs138771212	A	G	-0.3596	0.9909	8	68839107	0.0778	3.8e-06	11336	0.00233206	26.4934
Interleukin-20 levels	rs2285212	T	C	-0.1112	0.9158	8	169461481	0.0248	7.33e-06	11336	0.00190701	21.6553		Interleukin-20 levels	rs143409618	T	C	-0.2247	0.0541	13	112575760	0.0504	8.26e-06	11784	0.00516748	61.1995
Interleukin-20 levels	rs73192044	A	G	-0.1066	0.9032	13	119431497	0.0237	6.86e-06	11336	0.00198703	22.5658		Interleukin-20 levels	rs146918864	T	C	-0.2551	0.0228	2	141913966	0.0515	7.29e-07	11438	0.00289981	33.2586
Interleukin-20 levels	rs117977288	T	G	-0.1546	0.9553	2	80689313	0.0316	9.96e-07	11784	0.00204125	24.0992		Interleukin-20 levels	rs188205021	T	C	-0.222	0.0255	11	100596026	0.0427	2e-07	11774	0.00244939	28.905
Interleukin-20 levels	rs112421516	A	G	0.1935	0.9708	11	67400701	0.0435	8.66e-06	11336	0.00212278	24.1107		Interleukin-20 levels	rs200680034	A	G	-0.3598	0.0177	7	76239511	0.071	4.03e-07	8243	0.00450163	37.2657
Interleukin-20 levels	rs28542561	T	C	-0.1753	0.965	7	23769949	0.0372	2.45e-06	11774	0.00207582	24.4874		Interleukin-20 levels	rs2285212	T	C	-0.1112	0.9158	1	169461481	0.0248	7.33e-06	11336	0.00190701	21.6553
Interleukin-20 levels	rs114363239	T	C	-0.2372	0.0189	1	41433965	0.0487	1.11e-06	11782	0.00208658	24.6313		Interleukin-20 levels	rs28542561	T	C	-0.1753	0.965	15	23769949	0.0372	2.45e-06	11774	0.00207582	24.4874
Interleukin-20 levels	rs114209791	A	G	-0.2134	0.9756	15	52215130	0.046	3.5e-06	11784	0.00216811	25.6001		Interleukin-20 levels	rs34172193	A	G	-0.2175	0.02	6	112451601	0.0488	8.31e-06	10918	0.0018544	20.2803
Interleukin-20 levels	rs138771212	A	G	-0.3596	0.9909	6	68839107	0.0778	3.8e-06	11336	0.00233206	26.4934		Interleukin-20 levels	rs34691354	C	G	0.0651	0.6659	18	75094435	0.0143	5.3e-06	11336	0.00188572	21.4131
Interleukin-20 levels	rs72659995	T	C	-0.1232	0.9142	18	21169862	0.0267	3.95e-06	11336	0.00238111	27.0519		Interleukin-20 levels	rs35508685	T	C	0.1688	0.9672	2	213241261	0.0373	6.03e-06	11782	0.00180786	21.3352
Interleukin-20 levels	rs12969831	A	G	0.1474	0.9399	2	74247282	0.0331	8.46e-06	11336	0.0024546	27.8889		Interleukin-20 levels	rs383039	A	G	-0.0698	0.2136	1	242399370	0.0156	7.66e-06	11783	0.00163676	19.3143
Interleukin-20 levels	rs188205021	T	C	-0.222	0.0255	1	100596026	0.0427	2e-07	11774	0.00244939	28.905		Interleukin-20 levels	rs61992201	T	G	0.0888	0.1397	14	48507353	0.0201	9.97e-06	10267	0.00189541	19.4933
Interleukin-20 levels	rs72633862	T	G	-0.1722	0.0444	14	9746065	0.0376	4.65e-06	11774	0.00251626	29.6961		Interleukin-20 levels	rs72633862	T	G	-0.1722	0.0444	1	9746065	0.0376	4.65e-06	11774	0.00251626	29.6961
Interleukin-20 levels	rs146918864	T	C	-0.2551	0.0228	1	141913966	0.0515	7.29e-07	11438	0.00289981	33.2586		Interleukin-20 levels	rs72659995	T	C	-0.1232	0.9142	14	21169862	0.0267	3.95e-06	11336	0.00238111	27.0519
Interleukin-20 levels	rs200680034	A	G	-0.3598	0.0177	14	76239511	0.071	4.03e-07	8243	0.00450163	37.2657		Interleukin-20 levels	rs73192044	A	G	-0.1066	0.9032	3	119431497	0.0237	6.86e-06	11336	0.00198703	22.5658
Interleukin-20 levels	rs143409618	T	C	-0.2247	0.0541	3	112575760	0.0504	8.26e-06	11784	0.00516748	61.1995		Interleukin-20 receptor subunit alpha levels	rs113105910	A	G	-0.2425	0.0165	11	5315973	0.0538	6.56e-06	11786	0.00190859	22.5338
Interleukin-20 receptor subunit alpha levels	rs2883991	T	C	0.08	0.8477	11	53038599	0.0181	9.88e-06	11789	0.00165254	19.5107		Interleukin-20 receptor subunit alpha levels	rs113153423	A	G	0.1913	0.972	8	139987300	0.0407	2.6e-06	11792	0.00199198	23.5323
Interleukin-20 receptor subunit alpha levels	rs2064077	T	C	0.1072	0.083	8	171216897	0.0241	8.66e-06	11790	0.00174931	20.657		Interleukin-20 receptor subunit alpha levels	rs113563938	A	T	0.3176	0.9871	7	12560554	0.0676	2.62e-06	11344	0.00256887	29.2111
Interleukin-20 receptor subunit alpha levels	rs4667792	T	C	-0.0606	0.5471	7	166018354	0.0135	7.16e-06	11344	0.00181989	20.6788		Interleukin-20 receptor subunit alpha levels	rs115680168	T	C	-0.3364	0.0177	4	164735206	0.0757	8.84e-06	7586	0.00393513	29.962
Interleukin-20 receptor subunit alpha levels	rs12056343	T	G	-0.0761	0.7494	4	79840734	0.0166	4.55e-06	9894	0.00217517	21.5637		Interleukin-20 receptor subunit alpha levels	rs11987533	A	G	0.1171	0.1374	8	35154239	0.0198	3.34e-09	11344	0.00325042	36.9865
Interleukin-20 receptor subunit alpha levels	rs59446445	A	G	0.1741	0.0321	8	154577444	0.038	4.61e-06	11790	0.00188349	22.2445		Interleukin-20 receptor subunit alpha levels	rs12056343	T	G	-0.0761	0.7494	8	79840734	0.0166	4.55e-06	9894	0.00217517	21.5637
Interleukin-20 receptor subunit alpha levels	rs113105910	A	G	-0.2425	0.0165	8	5315973	0.0538	6.56e-06	11786	0.00190859	22.5338		Interleukin-20 receptor subunit alpha levels	rs12138611	C	G	0.119	0.1039	1	168180874	0.0256	3.34e-06	11344	0.00263691	29.987
Interleukin-20 receptor subunit alpha levels	rs113153423	A	G	0.1913	0.972	1	139987300	0.0407	2.6e-06	11792	0.00199198	23.5323		Interleukin-20 receptor subunit alpha levels	rs143067549	T	C	-0.4166	0.0114	5	46131995	0.091	4.69e-06	7315	0.00391196	28.7205
Interleukin-20 receptor subunit alpha levels	rs9817113	T	C	0.1541	0.0446	5	151178393	0.0346	8.44e-06	11790	0.00202374	23.9043		Interleukin-20 receptor subunit alpha levels	rs149111746	A	G	0.2357	0.0208	17	59389022	0.0511	3.98e-06	11783	0.002263	26.7208
Interleukin-20 receptor subunit alpha levels	rs74032581	A	T	-0.1343	0.9366	17	83519341	0.0298	6.58e-06	11344	0.00214203	24.347		Interleukin-20 receptor subunit alpha levels	rs188200783	T	C	-0.2004	0.0429	5	22203180	0.0449	8.07e-06	8974	0.00329792	29.6868
Interleukin-20 receptor subunit alpha levels	rs149111746	A	G	0.2357	0.0208	5	59389022	0.0511	3.98e-06	11783	0.002263	26.7208		Interleukin-20 receptor subunit alpha levels	rs2064077	T	C	0.1072	0.083	1	171216897	0.0241	8.66e-06	11790	0.00174931	20.657
Interleukin-20 receptor subunit alpha levels	rs6842116	C	G	-0.0925	0.8324	1	6909807	0.0204	5.78e-06	11344	0.00238737	27.1423		Interleukin-20 receptor subunit alpha levels	rs2883991	T	C	0.08	0.8477	2	53038599	0.0181	9.88e-06	11789	0.00165254	19.5107
Interleukin-20 receptor subunit alpha levels	rs544388667	A	G	0.3626	0.0114	2	113013852	0.075	1.33e-06	9261	0.00296354	27.521		Interleukin-20 receptor subunit alpha levels	rs4667792	T	C	-0.0606	0.5471	2	166018354	0.0135	7.16e-06	11344	0.00181989	20.6788
Interleukin-20 receptor subunit alpha levels	rs143067549	T	C	-0.4166	0.0114	2	46131995	0.091	4.69e-06	7315	0.00391196	28.7205		Interleukin-20 receptor subunit alpha levels	rs544388667	A	G	0.3626	0.0114	3	113013852	0.075	1.33e-06	9261	0.00296354	27.521
Interleukin-20 receptor subunit alpha levels	rs113563938	A	T	0.3176	0.9871	3	12560554	0.0676	2.62e-06	11344	0.00256887	29.2111		Interleukin-20 receptor subunit alpha levels	rs59446445	A	G	0.1741	0.0321	5	154577444	0.038	4.61e-06	11790	0.00188349	22.2445
Interleukin-20 receptor subunit alpha levels	rs188200783	T	C	-0.2004	0.0429	5	22203180	0.0449	8.07e-06	8974	0.00329792	29.6868		Interleukin-20 receptor subunit alpha levels	rs6842116	C	G	-0.0925	0.8324	4	6909807	0.0204	5.78e-06	11344	0.00238737	27.1423
Interleukin-20 receptor subunit alpha levels	rs115680168	T	C	-0.3364	0.0177	4	164735206	0.0757	8.84e-06	7586	0.00393513	29.962		Interleukin-20 receptor subunit alpha levels	rs74032581	A	T	-0.1343	0.9366	16	83519341	0.0298	6.58e-06	11344	0.00214203	24.347
Interleukin-20 receptor subunit alpha levels	rs12138611	C	G	0.119	0.1039	16	168180874	0.0256	3.34e-06	11344	0.00263691	29.987		Interleukin-20 receptor subunit alpha levels	rs9817113	T	C	0.1541	0.0446	3	151178393	0.0346	8.44e-06	11790	0.00202374	23.9043
Interleukin-20 receptor subunit alpha levels	rs11987533	A	G	0.1171	0.1374	3	35154239	0.0198	3.34e-09	11344	0.00325042	36.9865		Interleukin-22 receptor subunit alpha-1 levels	rs114416525	A	G	0.2819	0.0142	3	99744651	0.0619	5.26e-06	11345	0.00222483	25.2925
Interleukin-22 receptor subunit alpha-1 levels	rs13169282	A	G	-0.0709	0.2216	3	144256718	0.0158	7.21e-06	11783	0.00173418	20.4659		Interleukin-22 receptor subunit alpha-1 levels	rs11607326	A	T	-0.0919	0.1246	11	83564435	0.0206	8.15e-06	11345	0.00184241	20.937
Interleukin-22 receptor subunit alpha-1 levels	rs11607326	A	T	-0.0919	0.1246	11	83564435	0.0206	8.15e-06	11345	0.00184241	20.937		Interleukin-22 receptor subunit alpha-1 levels	rs117263973	A	G	0.3467	0.0109	21	42295154	0.0752	4.02e-06	10858	0.00259182	28.2099
Interleukin-22 receptor subunit alpha-1 levels	rs4466	A	G	0.0906	0.1324	21	35723831	0.0203	8.08e-06	11792	0.00188579	22.2755		Interleukin-22 receptor subunit alpha-1 levels	rs117636462	A	G	0.3671	0.9915	20	16761823	0.0828	9.27e-06	10858	0.00227149	24.7154
Interleukin-22 receptor subunit alpha-1 levels	rs17256492	T	C	-0.0751	0.7694	20	62394907	0.0162	3.56e-06	11345	0.00200134	22.7467		Interleukin-22 receptor subunit alpha-1 levels	rs12240324	A	G	0.2203	0.9713	10	44669337	0.047	2.77e-06	11793	0.00270579	31.9905
Interleukin-22 receptor subunit alpha-1 levels	rs4811167	T	C	0.0632	0.5504	10	50001752	0.0134	2.4e-06	11793	0.00197683	23.3549		Interleukin-22 receptor subunit alpha-1 levels	rs13169282	A	G	-0.0709	0.2216	5	144256718	0.0158	7.21e-06	11783	0.00173418	20.4659
Interleukin-22 receptor subunit alpha-1 levels	rs78594373	T	C	-0.1271	0.0671	5	85320044	0.0273	3.23e-06	11767	0.00202245	23.8424		Interleukin-22 receptor subunit alpha-1 levels	rs13257574	T	C	0.2714	0.0167	8	87485765	0.0584	3.36e-06	11306	0.00241909	27.4117
Interleukin-22 receptor subunit alpha-1 levels	rs143949731	T	C	0.1655	0.0384	8	22333712	0.0366	6.13e-06	11782	0.00202279	23.8768		Interleukin-22 receptor subunit alpha-1 levels	rs143949731	T	C	0.1655	0.0384	18	22333712	0.0366	6.13e-06	11782	0.00202279	23.8768
Interleukin-22 receptor subunit alpha-1 levels	rs75590335	A	G	0.1722	0.0376	18	157031745	0.037	3.25e-06	11345	0.00214605	24.395		Interleukin-22 receptor subunit alpha-1 levels	rs1473089	A	C	0.2679	0.0253	4	26143082	0.0561	1.79e-06	10916	0.0035397	38.7696
Interleukin-22 receptor subunit alpha-1 levels	rs117636462	A	G	0.3671	0.9915	4	16761823	0.0828	9.27e-06	10858	0.00227149	24.7154		Interleukin-22 receptor subunit alpha-1 levels	rs17256492	T	C	-0.0751	0.7694	14	62394907	0.0162	3.56e-06	11345	0.00200134	22.7467
Interleukin-22 receptor subunit alpha-1 levels	rs187050106	T	C	0.4278	0.0081	14	56206816	0.0964	9.09e-06	8488	0.00294079	25.0292		Interleukin-22 receptor subunit alpha-1 levels	rs187050106	T	C	0.4278	0.0081	13	56206816	0.0964	9.09e-06	8488	0.00294079	25.0292
Interleukin-22 receptor subunit alpha-1 levels	rs114416525	A	G	0.2819	0.0142	13	99744651	0.0619	5.26e-06	11345	0.00222483	25.2925		Interleukin-22 receptor subunit alpha-1 levels	rs187651556	T	C	-0.3827	0.9838	1	29484787	0.0859	8.38e-06	6752	0.00466841	31.6595
Interleukin-22 receptor subunit alpha-1 levels	rs3181361	T	C	0.27	0.0163	1	117667449	0.0582	3.5e-06	11345	0.0023378	26.5798		Interleukin-22 receptor subunit alpha-1 levels	rs3181361	T	C	0.27	0.0163	9	117667449	0.0582	3.5e-06	11345	0.0023378	26.5798
Interleukin-22 receptor subunit alpha-1 levels	rs13257574	T	C	0.2714	0.0167	9	87485765	0.0584	3.36e-06	11306	0.00241909	27.4117		Interleukin-22 receptor subunit alpha-1 levels	rs4466	A	G	0.0906	0.1324	22	35723831	0.0203	8.08e-06	11792	0.00188579	22.2755
Interleukin-22 receptor subunit alpha-1 levels	rs56282088	A	G	0.2815	0.0165	22	81502336	0.0571	8.23e-07	10919	0.00257185	28.1492		Interleukin-22 receptor subunit alpha-1 levels	rs4811167	T	C	0.0632	0.5504	20	50001752	0.0134	2.4e-06	11793	0.00197683	23.3549
Interleukin-22 receptor subunit alpha-1 levels	rs117263973	A	G	0.3467	0.0109	20	42295154	0.0752	4.02e-06	10858	0.00259182	28.2099		Interleukin-22 receptor subunit alpha-1 levels	rs56282088	A	G	0.2815	0.0165	8	81502336	0.0571	8.23e-07	10919	0.00257185	28.1492
Interleukin-22 receptor subunit alpha-1 levels	rs79229049	A	T	-0.2102	0.9695	8	81154741	0.0412	3.36e-07	11781	0.00261302	30.8594		Interleukin-22 receptor subunit alpha-1 levels	rs75590335	A	G	0.1722	0.0376	4	157031745	0.037	3.25e-06	11345	0.00214605	24.395
Interleukin-22 receptor subunit alpha-1 levels	rs187651556	T	C	-0.3827	0.9838	4	29484787	0.0859	8.38e-06	6752	0.00466841	31.6595		Interleukin-22 receptor subunit alpha-1 levels	rs78594373	T	C	-0.1271	0.0671	2	85320044	0.0273	3.23e-06	11767	0.00202245	23.8424
Interleukin-22 receptor subunit alpha-1 levels	rs12240324	A	G	0.2203	0.9713	2	44669337	0.047	2.77e-06	11793	0.00270579	31.9905		Interleukin-22 receptor subunit alpha-1 levels	rs79229049	A	T	-0.2102	0.9695	7	81154741	0.0412	3.36e-07	11781	0.00261302	30.8594
Interleukin-22 receptor subunit alpha-1 levels	rs1473089	A	C	0.2679	0.0253	7	26143082	0.0561	1.79e-06	10916	0.0035397	38.7696		Interleukin-24 levels	rs11256610	A	G	0.3005	0.0145	10	6122343	0.0641	2.76e-06	10850	0.00258074	28.0683
Interleukin-24 levels	rs2165910	A	G	0.0674	0.7371	10	7919506	0.015	7.01e-06	11768	0.00176062	20.752		Interleukin-24 levels	rs116790447	T	C	0.1729	0.0521	1	18931322	0.0371	3.16e-06	9453	0.00295271	27.9887
Interleukin-24 levels	rs12588414	A	G	0.0753	0.2361	1	104576816	0.0169	8.37e-06	10273	0.00204528	21.0501		Interleukin-24 levels	rs117613902	A	G	-0.3	0.9862	14	97741799	0.0657	4.97e-06	10850	0.00244972	26.6398
Interleukin-24 levels	rs12275648	T	C	-0.0696	0.3114	14	129057999	0.0155	7.11e-06	10277	0.00207747	21.3904		Interleukin-24 levels	rs12275648	T	C	-0.0696	0.3114	11	129057999	0.0155	7.11e-06	10277	0.00207747	21.3904
Interleukin-24 levels	rs61997688	T	C	-0.0757	0.8019	11	57398908	0.017	8.47e-06	11772	0.00182065	21.4681		Interleukin-24 levels	rs12588414	A	G	0.0753	0.2361	14	104576816	0.0169	8.37e-06	10273	0.00204528	21.0501
Interleukin-24 levels	rs60306270	A	G	-0.0886	0.1398	14	49575164	0.0191	3.51e-06	11781	0.00188801	22.2809		Interleukin-24 levels	rs143986178	A	G	0.2969	0.0144	21	26067535	0.0644	4.02e-06	10850	0.00250215	27.2114
Interleukin-24 levels	rs2341294	A	G	-0.1318	0.0716	21	149232308	0.028	2.51e-06	9900	0.00230945	22.9119		Interleukin-24 levels	rs145295031	A	T	0.3063	0.014	7	9959098	0.0647	2.2e-06	11287	0.00259017	29.306
Interleukin-24 levels	rs7401175	A	T	0.0892	0.2392	7	86024172	0.0195	4.78e-06	7943	0.00289595	23.0635		Interleukin-24 levels	rs145450029	T	G	-0.2153	0.0246	11	76932037	0.0484	8.65e-06	11784	0.00222452	26.2677
Interleukin-24 levels	rs167018	A	G	0.0657	0.4443	11	155623090	0.0136	1.36e-06	11336	0.00213146	24.2096		Interleukin-24 levels	rs145660089	T	C	0.2004	0.0274	11	94477313	0.0446	7.01e-06	11779	0.00214048	25.2625
Interleukin-24 levels	rs145660089	T	C	0.2004	0.0274	11	94477313	0.0446	7.01e-06	11779	0.00214048	25.2625		Interleukin-24 levels	rs145891540	T	G	0.1913	0.0315	12	93849398	0.0422	5.81e-06	11772	0.0022329	26.3401
Interleukin-24 levels	rs145450029	T	G	-0.2153	0.0246	12	76932037	0.0484	8.65e-06	11784	0.00222452	26.2677		Interleukin-24 levels	rs167018	A	G	0.0657	0.4443	7	155623090	0.0136	1.36e-06	11336	0.00213146	24.2096
Interleukin-24 levels	rs145891540	T	G	0.1913	0.0315	7	93849398	0.0422	5.81e-06	11772	0.0022329	26.3401		Interleukin-24 levels	rs2165910	A	G	0.0674	0.7371	18	7919506	0.015	7.01e-06	11768	0.00176062	20.752
Interleukin-24 levels	rs117613902	A	G	-0.3	0.9862	18	97741799	0.0657	4.97e-06	10850	0.00244972	26.6398		Interleukin-24 levels	rs2341294	A	G	-0.1318	0.0716	5	149232308	0.028	2.51e-06	9900	0.00230945	22.9119
Interleukin-24 levels	rs143986178	A	G	0.2969	0.0144	5	26067535	0.0644	4.02e-06	10850	0.00250215	27.2114		Interleukin-24 levels	rs60306270	A	G	-0.0886	0.1398	16	49575164	0.0191	3.51e-06	11781	0.00188801	22.2809
Interleukin-24 levels	rs116790447	T	C	0.1729	0.0521	16	18931322	0.0371	3.16e-06	9453	0.00295271	27.9887		Interleukin-24 levels	rs61997688	T	C	-0.0757	0.8019	14	57398908	0.017	8.47e-06	11772	0.00182065	21.4681
Interleukin-24 levels	rs11256610	A	G	0.3005	0.0145	14	6122343	0.0641	2.76e-06	10850	0.00258074	28.0683		Interleukin-24 levels	rs73169406	A	G	0.111	0.1327	22	48661109	0.0207	8.22e-08	11337	0.00283607	32.2382
Interleukin-24 levels	rs145295031	A	T	0.3063	0.014	22	9959098	0.0647	2.2e-06	11287	0.00259017	29.306		Interleukin-24 levels	rs7401175	A	T	0.0892	0.2392	14	86024172	0.0195	4.78e-06	7943	0.00289595	23.0635
Interleukin-24 levels	rs73169406	A	G	0.111	0.1327	14	48661109	0.0207	8.22e-08	11337	0.00283607	32.2382		Interleukin-33 levels	rs1013434	T	C	-0.0732	0.2201	21	40484010	0.0158	3.61e-06	11783	0.00183955	21.7117
Interleukin-33 levels	rs79106704	T	C	-0.1015	0.1034	21	82628079	0.0227	7.77e-06	9909	0.00191021	18.9607		Interleukin-33 levels	rs10415966	A	C	-0.1184	0.1177	19	14299739	0.0233	3.74e-07	10281	0.00291156	30.0153
Interleukin-33 levels	rs1273797	A	G	-0.0652	0.4698	19	227438887	0.0144	5.96e-06	9252	0.00211777	19.6309		Interleukin-33 levels	rs10941408	T	C	-0.0666	0.2923	5	38788544	0.0148	6.8e-06	11345	0.00183509	20.8537
Interleukin-33 levels	rs17147023	T	C	0.0689	0.7409	5	133361010	0.0154	7.68e-06	11344	0.00182262	20.7099		Interleukin-33 levels	rs10944013	T	G	0.174	0.9427	6	85296041	0.0389	7.71e-06	9257	0.00327082	30.3708
Interleukin-33 levels	rs28658099	A	T	0.0848	0.8568	6	45839898	0.0188	6.46e-06	11773	0.00176459	20.8077		Interleukin-33 levels	rs112495884	A	G	0.3432	0.0112	18	73359115	0.0748	4.47e-06	10858	0.00260886	28.3959
Interleukin-33 levels	rs10941408	T	C	-0.0666	0.2923	18	38788544	0.0148	6.8e-06	11345	0.00183509	20.8537		Interleukin-33 levels	rs1273797	A	G	-0.0652	0.4698	2	227438887	0.0144	5.96e-06	9252	0.00211777	19.6309
Interleukin-33 levels	rs1013434	T	C	-0.0732	0.2201	2	40484010	0.0158	3.61e-06	11783	0.00183955	21.7117		Interleukin-33 levels	rs13336496	A	C	0.0936	0.8755	16	79491576	0.0203	4.01e-06	11780	0.00190988	22.5377
Interleukin-33 levels	rs79417946	T	C	-0.1259	0.0665	16	31779365	0.0285	9.98e-06	11345	0.00196797	22.3666		Interleukin-33 levels	rs1427438	T	C	0.3362	0.0144	3	69721499	0.0761	9.97e-06	10891	0.0032084	35.0487
Interleukin-33 levels	rs13336496	A	C	0.0936	0.8755	3	79491576	0.0203	4.01e-06	11780	0.00190988	22.5377		Interleukin-33 levels	rs17147023	T	C	0.0689	0.7409	9	133361010	0.0154	7.68e-06	11344	0.00182262	20.7099
Interleukin-33 levels	rs6099755	A	G	0.095	0.1263	9	56364589	0.0212	7.42e-06	11345	0.00199179	22.6379		Interleukin-33 levels	rs17149396	C	G	0.1833	0.0307	7	24423445	0.04	4.59e-06	11789	0.00199964	23.617
Interleukin-33 levels	rs7742625	C	G	0.0691	0.6997	7	38719850	0.0148	3.03e-06	11345	0.00200657	22.8062		Interleukin-33 levels	rs28658099	A	T	0.0848	0.8568	4	45839898	0.0188	6.46e-06	11773	0.00176459	20.8077
Interleukin-33 levels	rs77792454	T	C	-0.1166	0.1064	4	156872261	0.0255	4.82e-06	8817	0.00258531	22.8485		Interleukin-33 levels	rs6099755	A	G	0.095	0.1263	20	56364589	0.0212	7.42e-06	11345	0.00199179	22.6379
Interleukin-33 levels	rs66755903	A	G	-0.0752	0.2321	20	87995921	0.0162	3.45e-06	11345	0.00201579	22.9113		Interleukin-33 levels	rs62556318	C	G	0.1308	0.9172	9	21663051	0.0277	2.34e-06	11345	0.0025986	29.5527
Interleukin-33 levels	rs75671803	A	G	0.2055	0.9763	9	83421169	0.0451	5.2e-06	11785	0.00195427	23.0723		Interleukin-33 levels	rs66755903	A	G	-0.0752	0.2321	8	87995921	0.0162	3.45e-06	11345	0.00201579	22.9113
Interleukin-33 levels	rs17149396	C	G	0.1833	0.0307	8	24423445	0.04	4.59e-06	11789	0.00199964	23.617		Interleukin-33 levels	rs75671803	A	G	0.2055	0.9763	7	83421169	0.0451	5.2e-06	11785	0.00195427	23.0723
Interleukin-33 levels	rs78455659	A	G	0.1259	0.9273	7	96439814	0.0273	3.99e-06	11345	0.00213716	24.2937		Interleukin-33 levels	rs77248338	T	G	0.2314	0.9759	15	98506292	0.0518	7.93e-06	10471	0.00251872	26.435
Interleukin-33 levels	rs8042883	T	C	-0.0681	0.5496	15	66970271	0.0135	4.55e-07	11345	0.00229599	26.1033		Interleukin-33 levels	rs7742625	C	G	0.0691	0.6997	6	38719850	0.0148	3.03e-06	11345	0.00200657	22.8062
Interleukin-33 levels	rs77248338	T	G	0.2314	0.9759	6	98506292	0.0518	7.93e-06	10471	0.00251872	26.435		Interleukin-33 levels	rs77792454	T	C	-0.1166	0.1064	6	156872261	0.0255	4.82e-06	8817	0.00258531	22.8485
Interleukin-33 levels	rs112495884	A	G	0.3432	0.0112	6	73359115	0.0748	4.47e-06	10858	0.00260886	28.3959		Interleukin-33 levels	rs78455659	A	G	0.1259	0.9273	12	96439814	0.0273	3.99e-06	11345	0.00213716	24.2937
Interleukin-33 levels	rs62556318	C	G	0.1308	0.9172	12	21663051	0.0277	2.34e-06	11345	0.0025986	29.5527		Interleukin-33 levels	rs79106704	T	C	-0.1015	0.1034	16	82628079	0.0227	7.77e-06	9909	0.00191021	18.9607
Interleukin-33 levels	rs10415966	A	C	-0.1184	0.1177	16	14299739	0.0233	3.74e-07	10281	0.00291156	30.0153		Interleukin-33 levels	rs79417946	T	C	-0.1259	0.0665	9	31779365	0.0285	9.98e-06	11345	0.00196797	22.3666
Interleukin-33 levels	rs10944013	T	G	0.174	0.9427	9	85296041	0.0389	7.71e-06	9257	0.00327082	30.3708		Interleukin-33 levels	rs8042883	T	C	-0.0681	0.5496	15	66970271	0.0135	4.55e-07	11345	0.00229599	26.1033
Interleukin-33 levels	rs1427438	T	C	0.3362	0.0144	15	69721499	0.0761	9.97e-06	10891	0.0032084	35.0487		Interleukin-4 levels	rs10152568	T	C	-0.0682	0.6072	15	39160069	0.0154	9.49e-06	11784	0.00221872	26.1991
Interleukin-4 levels	rs9425728	T	G	0.0664	0.2727	15	173492229	0.015	9.57e-06	11345	0.0017489	19.8725		Interleukin-4 levels	rs116963481	A	G	0.2805	0.9846	10	34284406	0.0592	2.16e-06	11793	0.00238603	28.201
Interleukin-4 levels	rs7587695	A	C	0.0598	0.6086	10	172513639	0.0134	8.09e-06	11793	0.00170367	20.1222		Interleukin-4 levels	rs11989681	A	G	0.0678	0.5982	8	22649912	0.0136	6.19e-07	11345	0.00220976	25.1209
Interleukin-4 levels	rs669029	A	G	-0.0699	0.7524	8	10579314	0.0158	9.69e-06	11345	0.00182047	20.6873		Interleukin-4 levels	rs12481726	T	C	-0.313	0.0162	20	51651490	0.0706	9.27e-06	9849	0.00312277	30.8463
Interleukin-4 levels	rs6712163	T	C	0.0609	0.546	20	43501970	0.0136	7.54e-06	11344	0.00183871	20.8931		Interleukin-4 levels	rs12641440	C	G	-0.1181	0.9065	4	185529634	0.025	2.31e-06	11345	0.00236434	26.8822
Interleukin-4 levels	rs371539	T	G	0.0797	0.8324	4	131406108	0.0177	6.71e-06	11775	0.00177236	20.9031		Interleukin-4 levels	rs13130198	A	G	-0.0773	0.2374	4	40156881	0.0159	1.16e-06	11345	0.00216355	24.5943
Interleukin-4 levels	rs76678067	T	G	0.1045	0.9046	4	79597917	0.0231	6.07e-06	11345	0.00188481	21.4198		Interleukin-4 levels	rs13418255	A	G	0.0701	0.7233	2	107668175	0.0153	4.61e-06	11345	0.00196695	22.3551
Interleukin-4 levels	rs79359966	A	C	-0.1552	0.9596	2	71370392	0.0345	6.84e-06	11775	0.00186761	22.0285		Interleukin-4 levels	rs1490743	T	G	-0.1338	0.0752	9	117036047	0.0278	1.49e-06	10281	0.00249005	25.6591
Interleukin-4 levels	rs13418255	A	G	0.0701	0.7233	9	107668175	0.0153	4.61e-06	11345	0.00196695	22.3551		Interleukin-4 levels	rs2502347	T	C	-0.077	0.2195	1	243071390	0.0167	4.01e-06	11345	0.00203151	23.0903
Interleukin-4 levels	rs2502347	T	C	-0.077	0.2195	1	243071390	0.0167	4.01e-06	11345	0.00203151	23.0903		Interleukin-4 levels	rs371539	T	G	0.0797	0.8324	11	131406108	0.0177	6.71e-06	11775	0.00177236	20.9031
Interleukin-4 levels	rs4876407	T	G	-0.1391	0.9451	11	119274249	0.0299	3.28e-06	11788	0.00200786	23.7123		Interleukin-4 levels	rs4876407	T	G	-0.1391	0.9451	8	119274249	0.0299	3.28e-06	11788	0.00200786	23.7123
Interleukin-4 levels	rs802281	T	G	-0.1305	0.9368	8	124516990	0.0294	9.05e-06	11786	0.00201658	23.8114		Interleukin-4 levels	rs61984458	T	C	-0.1955	0.0285	14	64861479	0.043	5.45e-06	11345	0.00211647	24.058
Interleukin-4 levels	rs61984458	T	C	-0.1955	0.0285	14	64861479	0.043	5.45e-06	11345	0.00211647	24.058		Interleukin-4 levels	rs669029	A	G	-0.0699	0.7524	18	10579314	0.0158	9.69e-06	11345	0.00182047	20.6873
Interleukin-4 levels	rs13130198	A	G	-0.0773	0.2374	18	40156881	0.0159	1.16e-06	11345	0.00216355	24.5943		Interleukin-4 levels	rs6712163	T	C	0.0609	0.546	2	43501970	0.0136	7.54e-06	11344	0.00183871	20.8931
Interleukin-4 levels	rs11989681	A	G	0.0678	0.5982	2	22649912	0.0136	6.19e-07	11345	0.00220976	25.1209		Interleukin-4 levels	rs75610895	T	C	-0.2354	0.0253	10	6800809	0.045	1.68e-07	11787	0.00273297	32.2963
Interleukin-4 levels	rs1490743	T	G	-0.1338	0.0752	10	117036047	0.0278	1.49e-06	10281	0.00249005	25.6591		Interleukin-4 levels	rs7587695	A	C	0.0598	0.6086	2	172513639	0.0134	8.09e-06	11793	0.00170367	20.1222
Interleukin-4 levels	rs10152568	T	C	-0.0682	0.6072	2	39160069	0.0154	9.49e-06	11784	0.00221872	26.1991		Interleukin-4 levels	rs76678067	T	G	0.1045	0.9046	15	79597917	0.0231	6.07e-06	11345	0.00188481	21.4198
Interleukin-4 levels	rs12641440	C	G	-0.1181	0.9065	15	185529634	0.025	2.31e-06	11345	0.00236434	26.8822		Interleukin-4 levels	rs79359966	A	C	-0.1552	0.9596	8	71370392	0.0345	6.84e-06	11775	0.00186761	22.0285
Interleukin-4 levels	rs116963481	A	G	0.2805	0.9846	8	34284406	0.0592	2.16e-06	11793	0.00238603	28.201		Interleukin-4 levels	rs802281	T	G	-0.1305	0.9368	6	124516990	0.0294	9.05e-06	11786	0.00201658	23.8114
Interleukin-4 levels	rs12481726	T	C	-0.313	0.0162	6	51651490	0.0706	9.27e-06	9849	0.00312277	30.8463		Interleukin-4 levels	rs9425728	T	G	0.0664	0.2727	1	173492229	0.015	9.57e-06	11345	0.0017489	19.8725
Interleukin-4 levels	rs75610895	T	C	-0.2354	0.0253	1	6800809	0.045	1.68e-07	11787	0.00273297	32.2963		Interleukin-5 levels	rs10182644	T	C	-0.0828	0.1671	2	46461654	0.0186	8.52e-06	11344	0.00190836	21.686
Interleukin-5 levels	rs4815018	A	G	0.0615	0.363	2	2159791	0.0139	9.67e-06	11344	0.00174915	19.8736		Interleukin-5 levels	rs10988407	A	G	0.0777	0.2002	9	132281601	0.0167	3.28e-06	11791	0.00193338	22.8368
Interleukin-5 levels	rs2212484	T	G	-0.0732	0.2044	9	132275295	0.0162	6.23e-06	11792	0.00174272	20.5825		Interleukin-5 levels	rs112289272	T	C	-0.213	0.9743	3	126910721	0.0471	6.12e-06	10905	0.00227204	24.8284
Interleukin-5 levels	rs2995998	T	C	-0.0623	0.3561	3	96094846	0.0137	5.43e-06	11792	0.0017799	21.0225		Interleukin-5 levels	rs114829303	T	C	0.1661	0.0436	1	37473314	0.0361	4.2e-06	11344	0.00230089	26.1568
Interleukin-5 levels	rs706716	T	C	-0.0708	0.2459	1	67548442	0.0158	7.43e-06	11344	0.00185902	21.1243		Interleukin-5 levels	rs12592185	T	C	0.0838	0.8068	15	70546132	0.0173	1.27e-06	11344	0.00218923	24.8847
Interleukin-5 levels	rs67927317	T	C	-0.114	0.0784	15	6155800	0.0255	7.8e-06	11344	0.00187801	21.3405		Interleukin-5 levels	rs132210	T	C	-0.0686	0.3408	22	48143913	0.0141	1.14e-06	11344	0.00211444	24.0328
Interleukin-5 levels	rs10182644	T	C	-0.0828	0.1671	22	46461654	0.0186	8.52e-06	11344	0.00190836	21.686		Interleukin-5 levels	rs141941146	A	G	0.3833	0.9859	6	124474284	0.0825	3.38e-06	10280	0.00408469	42.1547
Interleukin-5 levels	rs10988407	A	G	0.0777	0.2002	6	132281601	0.0167	3.28e-06	11791	0.00193338	22.8368		Interleukin-5 levels	rs144124166	T	G	0.211	0.0271	15	56343222	0.0465	5.69e-06	11768	0.00234764	27.6874
Interleukin-5 levels	rs9457226	A	G	0.1911	0.0282	15	167250912	0.0429	8.41e-06	11786	0.0020016	23.6342		Interleukin-5 levels	rs17009223	A	G	-0.1169	0.0881	1	208050360	0.0236	7.29e-07	11789	0.00219575	25.9382
Interleukin-5 levels	rs132210	T	C	-0.0686	0.3408	1	48143913	0.0141	1.14e-06	11344	0.00211444	24.0328		Interleukin-5 levels	rs2212484	T	G	-0.0732	0.2044	11	132275295	0.0162	6.23e-06	11792	0.00174272	20.5825
Interleukin-5 levels	rs72873944	T	C	-0.1649	0.9609	11	139572732	0.0368	7.43e-06	11792	0.00204327	24.1395		Interleukin-5 levels	rs2995998	T	C	-0.0623	0.3561	9	96094846	0.0137	5.43e-06	11792	0.0017799	21.0225
Interleukin-5 levels	rs112289272	T	C	-0.213	0.9743	9	126910721	0.0471	6.12e-06	10905	0.00227204	24.8284		Interleukin-5 levels	rs34639000	A	G	0.0765	0.7289	5	95530542	0.0147	1.95e-07	11773	0.00231287	27.2879
Interleukin-5 levels	rs7142197	A	G	-0.0924	0.1442	5	93316119	0.0188	8.88e-07	11773	0.00210723	24.8566		Interleukin-5 levels	rs41264833	A	G	-0.2117	0.0254	1	159897328	0.0468	6.08e-06	11790	0.00221887	26.2142
Interleukin-5 levels	rs12592185	T	C	0.0838	0.8068	1	70546132	0.0173	1.27e-06	11344	0.00218923	24.8847		Interleukin-5 levels	rs4277106	A	G	-0.2747	0.9858	11	10380223	0.0592	3.48e-06	11790	0.00211264	24.9565
Interleukin-5 levels	rs4277106	A	G	-0.2747	0.9858	11	10380223	0.0592	3.48e-06	11790	0.00211264	24.9565		Interleukin-5 levels	rs4815018	A	G	0.0615	0.363	20	2159791	0.0139	9.67e-06	11344	0.00174915	19.8736
Interleukin-5 levels	rs17009223	A	G	-0.1169	0.0881	20	208050360	0.0236	7.29e-07	11789	0.00219575	25.9382		Interleukin-5 levels	rs62069649	A	G	0.2206	0.0267	17	59402478	0.0482	4.72e-06	10431	0.00252929	26.4449
Interleukin-5 levels	rs114829303	T	C	0.1661	0.0436	17	37473314	0.0361	4.2e-06	11344	0.00230089	26.1568		Interleukin-5 levels	rs67927317	T	C	-0.114	0.0784	16	6155800	0.0255	7.8e-06	11344	0.00187801	21.3405
Interleukin-5 levels	rs41264833	A	G	-0.2117	0.0254	16	159897328	0.0468	6.08e-06	11790	0.00221887	26.2142		Interleukin-5 levels	rs706716	T	C	-0.0708	0.2459	5	67548442	0.0158	7.43e-06	11344	0.00185902	21.1243
Interleukin-5 levels	rs62069649	A	G	0.2206	0.0267	5	59402478	0.0482	4.72e-06	10431	0.00252929	26.4449		Interleukin-5 levels	rs7142197	A	G	-0.0924	0.1442	14	93316119	0.0188	8.88e-07	11773	0.00210723	24.8566
Interleukin-5 levels	rs34639000	A	G	0.0765	0.7289	14	95530542	0.0147	1.95e-07	11773	0.00231287	27.2879		Interleukin-5 levels	rs7193141	C	G	0.2407	0.0351	16	86933894	0.0521	3.84e-06	9377	0.00392438	36.9361
Interleukin-5 levels	rs144124166	T	G	0.211	0.0271	16	56343222	0.0465	5.69e-06	11768	0.00234764	27.6874		Interleukin-5 levels	rs72873944	T	C	-0.1649	0.9609	2	139572732	0.0368	7.43e-06	11792	0.00204327	24.1395
Interleukin-5 levels	rs7193141	C	G	0.2407	0.0351	2	86933894	0.0521	3.84e-06	9377	0.00392438	36.9361		Interleukin-5 levels	rs9457226	A	G	0.1911	0.0282	6	167250912	0.0429	8.41e-06	11786	0.0020016	23.6342
Interleukin-5 levels	rs141941146	A	G	0.3833	0.9859	6	124474284	0.0825	3.38e-06	10280	0.00408469	42.1547		Interleukin-6 levels	rs10234370	T	C	0.0582	0.6371	7	28486167	0.0127	4.59e-06	14295	0.00156628	22.422
Interleukin-6 levels	rs12433894	C	G	0.063	0.2257	7	85619189	0.0139	5.83e-06	14726	0.00138724	20.4541		Interleukin-6 levels	rs10977774	A	C	-0.3418	0.9865	9	954741	0.0701	1.08e-06	12312	0.00311175	38.4252
Interleukin-6 levels	rs17486819	T	G	0.0975	0.9152	9	113871806	0.0211	3.82e-06	14739	0.00147554	21.7772		Interleukin-6 levels	rs112669397	T	C	-0.3592	0.0119	4	7449788	0.0787	5.01e-06	10217	0.00303424	31.0891
Interleukin-6 levels	rs10234370	T	C	0.0582	0.6371	4	28486167	0.0127	4.59e-06	14295	0.00156628	22.422		Interleukin-6 levels	rs12433894	C	G	0.063	0.2257	14	85619189	0.0139	5.83e-06	14726	0.00138724	20.4541
Interleukin-6 levels	rs248536	T	G	-0.0671	0.2276	14	141146747	0.0143	2.7e-06	14295	0.00158303	22.6621		Interleukin-6 levels	rs1346147	A	G	-0.0659	0.7459	8	21260780	0.0135	1.05e-06	14295	0.00164621	23.5681
Interleukin-6 levels	rs1346147	A	G	-0.0659	0.7459	8	21260780	0.0135	1.05e-06	14295	0.00164621	23.5681		Interleukin-6 levels	rs17486819	T	G	0.0975	0.9152	2	113871806	0.0211	3.82e-06	14739	0.00147554	21.7772
Interleukin-6 levels	rs35441559	A	C	-0.2484	0.9868	2	73432128	0.0553	7.06e-06	14740	0.00160745	23.7287		Interleukin-6 levels	rs185969953	T	G	-0.3427	0.0105	13	68942611	0.0682	5.04e-07	12934	0.00244041	31.6366
Interleukin-6 levels	rs79254378	A	C	0.1173	0.0664	13	58504085	0.0262	7.57e-06	14295	0.00170591	24.4242		Interleukin-6 levels	rs187416244	T	C	-0.2244	0.0182	7	76792340	0.0469	1.71e-06	14726	0.00179958	26.5447
Interleukin-6 levels	rs76203502	A	G	-0.2492	0.017	7	127845552	0.0557	7.68e-06	12634	0.00207553	26.2726		Interleukin-6 levels	rs2228145	A	C	-0.1684	0.6128	1	154426970	0.0119	1.83e-45	14742	0.0134576	201.071
Interleukin-6 levels	rs187416244	T	C	-0.2244	0.0182	1	76792340	0.0469	1.71e-06	14726	0.00179958	26.5447		Interleukin-6 levels	rs248536	T	G	-0.0671	0.2276	5	141146747	0.0143	2.7e-06	14295	0.00158303	22.6621
Interleukin-6 levels	rs112669397	T	C	-0.3592	0.0119	5	7449788	0.0787	5.01e-06	10217	0.00303424	31.0891		Interleukin-6 levels	rs35441559	A	C	-0.2484	0.9868	18	73432128	0.0553	7.06e-06	14740	0.00160745	23.7287
Interleukin-6 levels	rs185969953	T	G	-0.3427	0.0105	18	68942611	0.0682	5.04e-07	12934	0.00244041	31.6366		Interleukin-6 levels	rs76203502	A	G	-0.2492	0.017	10	127845552	0.0557	7.68e-06	12634	0.00207553	26.2726
Interleukin-6 levels	rs10977774	A	C	-0.3418	0.9865	10	954741	0.0701	1.08e-06	12312	0.00311175	38.4252		Interleukin-6 levels	rs79254378	A	C	0.1173	0.0664	19	58504085	0.0262	7.57e-06	14295	0.00170591	24.4242
Interleukin-6 levels	rs2228145	A	C	-0.1684	0.6128	19	154426970	0.0119	1.83e-45	14742	0.0134576	201.071		Interleukin-7 levels	rs10403201	A	G	-0.0584	0.2923	19	14764810	0.0127	4.26e-06	14730	0.00141102	20.8109
Interleukin-7 levels	rs11158239	T	G	0.0965	0.0814	19	59452945	0.0217	8.71e-06	14288	0.00139263	19.9228		Interleukin-7 levels	rs1050152	T	C	-0.0651	0.4122	5	131676320	0.0133	9.84e-07	11785	0.00205366	24.2481
Interleukin-7 levels	rs62387962	T	G	-0.078	0.1347	5	157298830	0.0176	9.34e-06	14288	0.00141825	20.2899		Interleukin-7 levels	rs10734292	A	G	0.1208	0.067	11	20486401	0.0267	6.06e-06	11776	0.0018244	21.5198
Interleukin-7 levels	rs11171132	T	C	-0.0724	0.8342	11	55251385	0.0163	8.92e-06	14288	0.00144998	20.7445		Interleukin-7 levels	rs11158239	T	G	0.0965	0.0814	14	59452945	0.0217	8.71e-06	14288	0.00139263	19.9228
Interleukin-7 levels	rs10403201	A	G	-0.0584	0.2923	14	14764810	0.0127	4.26e-06	14730	0.00141102	20.8109		Interleukin-7 levels	rs11171132	T	C	-0.0724	0.8342	12	55251385	0.0163	8.92e-06	14288	0.00144998	20.7445
Interleukin-7 levels	rs55849454	A	G	0.0729	0.7913	12	133897234	0.0159	4.54e-06	12202	0.00175529	21.4522		Interleukin-7 levels	rs116415547	T	G	0.2093	0.0198	4	110732727	0.046	5.36e-06	13870	0.00170039	23.6212
Interleukin-7 levels	rs10734292	A	G	0.1208	0.067	4	20486401	0.0267	6.06e-06	11776	0.0018244	21.5198		Interleukin-7 levels	rs11742240	T	G	-0.0647	0.2796	5	35881376	0.0131	7.86e-07	14736	0.00168636	24.8888
Interleukin-7 levels	rs62338232	A	G	-0.0813	0.1357	5	185760185	0.018	6.28e-06	14288	0.00155044	22.184		Interleukin-7 levels	rs12217463	T	C	-0.1374	0.9572	10	16318694	0.031	9.33e-06	14736	0.00154686	22.8267
Interleukin-7 levels	rs78939185	C	G	0.2134	0.0211	10	129478199	0.0481	9.14e-06	11775	0.00188122	22.1893		Interleukin-7 levels	rs12321566	A	G	0.0698	0.237	12	97807415	0.0139	5.12e-07	14287	0.00176203	25.2151
Interleukin-7 levels	rs17161952	T	C	0.0929	0.9031	12	223649878	0.0204	5.27e-06	14734	0.0015105	22.2864		Interleukin-7 levels	rs12699881	A	G	0.068	0.2517	7	2401569	0.0138	8.33e-07	14288	0.00174183	24.9273
Interleukin-7 levels	rs12217463	T	C	-0.1374	0.9572	7	16318694	0.031	9.33e-06	14736	0.00154686	22.8267		Interleukin-7 levels	rs144728120	T	C	0.1495	0.0436	3	35502404	0.0316	2.23e-06	14717	0.00186397	27.4795
Interleukin-7 levels	rs116415547	T	G	0.2093	0.0198	3	110732727	0.046	5.36e-06	13870	0.00170039	23.6212		Interleukin-7 levels	rs17161952	T	C	0.0929	0.9031	1	223649878	0.0204	5.27e-06	14734	0.0015105	22.2864
Interleukin-7 levels	rs1050152	T	C	-0.0651	0.4122	1	131676320	0.0133	9.84e-07	11785	0.00205366	24.2481		Interleukin-7 levels	rs55849454	A	G	0.0729	0.7913	5	133897234	0.0159	4.54e-06	12202	0.00175529	21.4522
Interleukin-7 levels	rs11742240	T	G	-0.0647	0.2796	5	35881376	0.0131	7.86e-07	14736	0.00168636	24.8888		Interleukin-7 levels	rs570880779	T	C	-0.2336	0.0215	15	73960703	0.0505	3.73e-06	13605	0.00229602	31.3046
Interleukin-7 levels	rs76213792	T	G	-0.2791	0.0113	15	17798114	0.0616	5.87e-06	14288	0.00174057	24.9092		Interleukin-7 levels	rs62338232	A	G	-0.0813	0.1357	4	185760185	0.018	6.28e-06	14288	0.00155044	22.184
Interleukin-7 levels	rs12699881	A	G	0.068	0.2517	4	2401569	0.0138	8.33e-07	14288	0.00174183	24.9273		Interleukin-7 levels	rs62387962	T	G	-0.078	0.1347	5	157298830	0.0176	9.34e-06	14288	0.00141825	20.2899
Interleukin-7 levels	rs12321566	A	G	0.0698	0.237	5	97807415	0.0139	5.12e-07	14287	0.00176203	25.2151		Interleukin-7 levels	rs7026771	A	G	0.0691	0.5682	9	133854336	0.0148	3.03e-06	12403	0.00234299	29.1236
Interleukin-7 levels	rs79072837	T	C	-0.136	0.0497	9	81321256	0.028	1.19e-06	14715	0.00174713	25.7505		Interleukin-7 levels	rs74131483	A	G	0.1372	0.9451	1	194276216	0.0274	5.52e-07	13240	0.00195339	25.9096
Interleukin-7 levels	rs74131483	A	G	0.1372	0.9451	1	194276216	0.0274	5.52e-07	13240	0.00195339	25.9096		Interleukin-7 levels	rs76213792	T	G	-0.2791	0.0113	12	17798114	0.0616	5.87e-06	14288	0.00174057	24.9092
Interleukin-7 levels	rs144728120	T	C	0.1495	0.0436	12	35502404	0.0316	2.23e-06	14717	0.00186397	27.4795		Interleukin-7 levels	rs77336315	A	C	0.2512	0.9836	1	97287518	0.0531	2.24e-06	13801	0.00203578	28.1491
Interleukin-7 levels	rs77336315	A	C	0.2512	0.9836	1	97287518	0.0531	2.24e-06	13801	0.00203578	28.1491		Interleukin-7 levels	rs78939185	C	G	0.2134	0.0211	7	129478199	0.0481	9.14e-06	11775	0.00188122	22.1893
Interleukin-7 levels	rs7026771	A	G	0.0691	0.5682	7	133854336	0.0148	3.03e-06	12403	0.00234299	29.1236		Interleukin-7 levels	rs79072837	T	C	-0.136	0.0497	15	81321256	0.028	1.19e-06	14715	0.00174713	25.7505
Interleukin-7 levels	rs570880779	T	C	-0.2336	0.0215	15	73960703	0.0505	3.73e-06	13605	0.00229602	31.3046		Interleukin-8 levels	rs11712240	T	C	0.0932	0.1151	3	132203683	0.0206	6.06e-06	11777	0.00176942	20.8719
Interleukin-8 levels	rs4769882	T	C	-0.1103	0.94	3	31352538	0.0249	9.44e-06	14744	0.00137233	20.2588		Interleukin-8 levels	rs12075	A	G	0.0667	0.5552	1	159175354	0.0116	8.92e-09	14741	0.00219733	32.4578
Interleukin-8 levels	rs1582581	A	G	-0.0541	0.393	1	60551242	0.0119	5.46e-06	14730	0.00139639	20.5947		Interleukin-8 levels	rs12188297	A	T	-0.0755	0.2006	5	120608739	0.0147	2.81e-07	14740	0.00182818	26.9931
Interleukin-8 levels	rs11712240	T	C	0.0932	0.1151	5	132203683	0.0206	6.06e-06	11777	0.00176942	20.8719		Interleukin-8 levels	rs12217463	T	C	-0.1365	0.9559	10	16318694	0.0308	9.34e-06	14744	0.00157089	23.1945
Interleukin-8 levels	rs1988503	T	C	0.0548	0.5814	10	11189278	0.0121	5.93e-06	14296	0.00146172	20.9245		Interleukin-8 levels	rs13064825	T	C	0.056	0.4104	3	16705058	0.012	3.06e-06	14296	0.00151765	21.7262
Interleukin-8 levels	rs76149515	T	C	-0.1546	0.9689	3	4804879	0.0348	8.89e-06	14741	0.00144042	21.2609		Interleukin-8 levels	rs141384565	A	G	-0.3943	0.0095	6	2140801	0.0886	8.57e-06	11331	0.00292591	33.245
Interleukin-8 levels	rs2466352	C	G	-0.0957	0.9125	6	133415401	0.0212	6.36e-06	14730	0.0014625	21.5712		Interleukin-8 levels	rs141979722	T	C	0.2829	0.0146	3	172877373	0.0608	3.27e-06	11669	0.00230283	26.9291
Interleukin-8 levels	rs13064825	T	C	0.056	0.4104	3	16705058	0.012	3.06e-06	14296	0.00151765	21.7262		Interleukin-8 levels	rs144815207	T	C	0.3186	0.9879	1	233542010	0.0622	3.02e-07	13394	0.00242672	32.5777
Interleukin-8 levels	rs34519991	T	C	0.0555	0.5073	1	12258051	0.012	3.75e-06	14296	0.0015398	22.0438		Interleukin-8 levels	rs145125644	A	G	0.2687	0.9866	7	17688229	0.0555	1.29e-06	14733	0.00190902	28.1756
Interleukin-8 levels	rs2612387	T	G	0.2945	0.0101	7	73584415	0.0651	6.07e-06	12935	0.00173426	22.4681		Interleukin-8 levels	rs1516478	T	C	0.1479	0.0386	3	76218188	0.0322	4.37e-06	14741	0.00162352	23.968
Interleukin-8 levels	rs72633250	A	C	0.0574	0.4025	3	101649801	0.0124	3.67e-06	14296	0.00158474	22.6882		Interleukin-8 levels	rs1582581	A	G	-0.0541	0.393	16	60551242	0.0119	5.46e-06	14730	0.00139639	20.5947
Interleukin-8 levels	rs906401	T	C	0.0941	0.9034	16	73700336	0.02	2.54e-06	14729	0.00154549	22.7957		Interleukin-8 levels	rs1988503	T	C	0.0548	0.5814	17	11189278	0.0121	5.93e-06	14296	0.00146172	20.9245
Interleukin-8 levels	rs6709159	A	G	0.0562	0.4424	17	108946178	0.0117	1.56e-06	14744	0.00155826	23.0078		Interleukin-8 levels	rs2466352	C	G	-0.0957	0.9125	8	133415401	0.0212	6.36e-06	14730	0.0014625	21.5712
Interleukin-8 levels	rs12217463	T	C	-0.1365	0.9559	8	16318694	0.0308	9.34e-06	14744	0.00157089	23.1945		Interleukin-8 levels	rs2612387	T	G	0.2945	0.0101	18	73584415	0.0651	6.07e-06	12935	0.00173426	22.4681
Interleukin-8 levels	rs1516478	T	C	0.1479	0.0386	18	76218188	0.0322	4.37e-06	14741	0.00162352	23.968		Interleukin-8 levels	rs34519991	T	C	0.0555	0.5073	18	12258051	0.012	3.75e-06	14296	0.0015398	22.0438
Interleukin-8 levels	rs7216538	A	G	-0.1324	0.0541	18	73572798	0.0279	2.08e-06	13672	0.00179411	24.5695		Interleukin-8 levels	rs370192906	A	G	0.389	0.9886	16	22653353	0.0875	8.76e-06	9893	0.00341079	33.8516
Interleukin-8 levels	rs72710634	T	C	0.1432	0.0447	16	2106405	0.0322	8.7e-06	14744	0.00175131	25.8631		Interleukin-8 levels	rs4769882	T	C	-0.1103	0.94	13	31352538	0.0249	9.44e-06	14744	0.00137233	20.2588
Interleukin-8 levels	rs972492	A	C	-0.0936	0.1404	13	37903927	0.0184	3.64e-07	12412	0.00211468	26.2988		Interleukin-8 levels	rs6446951	A	G	-0.1894	0.0665	4	74574265	0.0241	3.87e-15	14729	0.00445375	65.8838
Interleukin-8 levels	rs8069322	A	G	0.0668	0.7222	4	54450134	0.0131	3.41e-07	14726	0.00179049	26.4105		Interleukin-8 levels	rs6585420	T	C	0.1545	0.9598	10	118629449	0.0325	2e-06	14744	0.00184202	27.2051
Interleukin-8 levels	rs141979722	T	C	0.2829	0.0146	10	172877373	0.0608	3.27e-06	11669	0.00230283	26.9291		Interleukin-8 levels	rs6709159	A	G	0.0562	0.4424	2	108946178	0.0117	1.56e-06	14744	0.00155826	23.0078
Interleukin-8 levels	rs12188297	A	T	-0.0755	0.2006	2	120608739	0.0147	2.81e-07	14740	0.00182818	26.9931		Interleukin-8 levels	rs7216538	A	G	-0.1324	0.0541	17	73572798	0.0279	2.08e-06	13672	0.00179411	24.5695
Interleukin-8 levels	rs6585420	T	C	0.1545	0.9598	17	118629449	0.0325	2e-06	14744	0.00184202	27.2051		Interleukin-8 levels	rs72633250	A	C	0.0574	0.4025	15	101649801	0.0124	3.67e-06	14296	0.00158474	22.6882
Interleukin-8 levels	rs145125644	A	G	0.2687	0.9866	15	17688229	0.0555	1.29e-06	14733	0.00190902	28.1756		Interleukin-8 levels	rs72710634	T	C	0.1432	0.0447	5	2106405	0.0322	8.7e-06	14744	0.00175131	25.8631
Interleukin-8 levels	rs12075	A	G	0.0667	0.5552	5	159175354	0.0116	8.92e-09	14741	0.00219733	32.4578		Interleukin-8 levels	rs72886502	T	G	-0.3895	0.0095	18	36692976	0.076	2.98e-07	12291	0.00285511	35.1869
Interleukin-8 levels	rs144815207	T	C	0.3186	0.9879	18	233542010	0.0622	3.02e-07	13394	0.00242672	32.5777		Interleukin-8 levels	rs76149515	T	C	-0.1546	0.9689	16	4804879	0.0348	8.89e-06	14741	0.00144042	21.2609
Interleukin-8 levels	rs141384565	A	G	-0.3943	0.0095	16	2140801	0.0886	8.57e-06	11331	0.00292591	33.245		Interleukin-8 levels	rs8069322	A	G	0.0668	0.7222	17	54450134	0.0131	3.41e-07	14726	0.00179049	26.4105
Interleukin-8 levels	rs370192906	A	G	0.389	0.9886	17	22653353	0.0875	8.76e-06	9893	0.00341079	33.8516		Interleukin-8 levels	rs906401	T	C	0.0941	0.9034	18	73700336	0.02	2.54e-06	14729	0.00154549	22.7957
Interleukin-8 levels	rs72886502	T	G	-0.3895	0.0095	18	36692976	0.076	2.98e-07	12291	0.00285511	35.1869		Interleukin-8 levels	rs972492	A	C	-0.0936	0.1404	5	37903927	0.0184	3.64e-07	12412	0.00211468	26.2988
Interleukin-8 levels	rs6446951	A	G	-0.1894	0.0665	5	74574265	0.0241	3.87e-15	14729	0.00445375	65.8838		Latency-associated peptide transforming growth factor beta 1 levels	rs10403201	A	G	-0.0597	0.292	19	14764810	0.0125	1.79e-06	14730	0.00147365	21.736
Latency-associated peptide transforming growth factor beta 1 levels	rs2525703	T	C	0.0668	0.1815	19	144100595	0.0151	9.7e-06	14723	0.0013258	19.543		Latency-associated peptide transforming growth factor beta 1 levels	rs10508556	T	C	0.0523	0.4627	10	18285342	0.0114	4.48e-06	14735	0.00136003	20.0647
Latency-associated peptide transforming growth factor beta 1 levels	rs734515	A	G	-0.0594	0.7486	10	9112300	0.0133	7.96e-06	14715	0.00132806	19.5657		Latency-associated peptide transforming growth factor beta 1 levels	rs114152855	T	C	-0.299	0.0112	4	175537640	0.0613	1.07e-06	14249	0.00198015	28.2672
Latency-associated peptide transforming growth factor beta 1 levels	rs4911055	T	C	-0.0607	0.6556	4	85826913	0.0137	9.39e-06	11783	0.00166383	19.6343		Latency-associated peptide transforming growth factor beta 1 levels	rs143420877	T	C	0.1447	0.0388	8	51696312	0.0303	1.79e-06	14729	0.00156175	23.0359
Latency-associated peptide transforming growth factor beta 1 levels	rs10508556	T	C	0.0523	0.4627	8	18285342	0.0114	4.48e-06	14735	0.00136003	20.0647		Latency-associated peptide transforming growth factor beta 1 levels	rs144834546	T	C	-0.2662	0.0227	12	24809427	0.0526	4.17e-07	12935	0.00314413	40.7912
Latency-associated peptide transforming growth factor beta 1 levels	rs4659810	A	G	-0.0551	0.3438	12	237983229	0.0121	5.27e-06	14710	0.00136986	20.1755		Latency-associated peptide transforming growth factor beta 1 levels	rs149458216	A	C	-0.2301	0.0182	16	48902293	0.0472	1.09e-06	14726	0.00189216	27.913
Latency-associated peptide transforming growth factor beta 1 levels	rs58801460	A	G	0.0964	0.081	16	11362066	0.0216	8.08e-06	14736	0.00138352	20.413		Latency-associated peptide transforming growth factor beta 1 levels	rs1800472	A	G	-0.4623	0.0345	19	41847860	0.0335	2.55e-43	14736	0.014238	212.813
Latency-associated peptide transforming growth factor beta 1 levels	rs4919925	T	C	0.0561	0.3696	19	43119625	0.0124	6.06e-06	14287	0.00146657	20.9808		Latency-associated peptide transforming growth factor beta 1 levels	rs183319799	T	G	0.2185	0.0182	9	87111083	0.0461	2.14e-06	14733	0.00170619	25.1768
Latency-associated peptide transforming growth factor beta 1 levels	rs7570818	A	G	-0.0849	0.8857	9	107310081	0.0183	3.5e-06	14729	0.00145941	21.5242		Latency-associated peptide transforming growth factor beta 1 levels	rs1921885	A	C	0.1265	0.9391	4	84952443	0.0263	1.51e-06	14288	0.00183038	26.1967
Latency-associated peptide transforming growth factor beta 1 levels	rs60821320	A	C	-0.1083	0.0779	4	95312882	0.0232	3.04e-06	12852	0.00168501	21.6889		Latency-associated peptide transforming growth factor beta 1 levels	rs201799031	C	G	0.1918	0.9725	7	113796203	0.0427	7.06e-06	11760	0.00196766	23.1813
Latency-associated peptide transforming growth factor beta 1 levels	rs10403201	A	G	-0.0597	0.292	7	14764810	0.0125	1.79e-06	14730	0.00147365	21.736		Latency-associated peptide transforming growth factor beta 1 levels	rs2281119	T	C	-0.0873	0.1204	22	45002724	0.019	4.33e-06	14284	0.00161425	23.092
Latency-associated peptide transforming growth factor beta 1 levels	rs7820135	T	C	-0.0747	0.8321	22	68719454	0.0155	1.44e-06	14730	0.00155918	22.9995		Latency-associated peptide transforming growth factor beta 1 levels	rs2365502	A	G	0.1321	0.9369	7	156395495	0.029	5.23e-06	11777	0.00206328	24.3454
Latency-associated peptide transforming growth factor beta 1 levels	rs143420877	T	C	0.1447	0.0388	7	51696312	0.0303	1.79e-06	14729	0.00156175	23.0359		Latency-associated peptide transforming growth factor beta 1 levels	rs2525703	T	C	0.0668	0.1815	7	144100595	0.0151	9.7e-06	14723	0.0013258	19.543
Latency-associated peptide transforming growth factor beta 1 levels	rs2281119	T	C	-0.0873	0.1204	7	45002724	0.019	4.33e-06	14284	0.00161425	23.092		Latency-associated peptide transforming growth factor beta 1 levels	rs34536806	T	G	0.0989	0.9023	11	95274487	0.021	2.48e-06	14288	0.00172452	24.679
Latency-associated peptide transforming growth factor beta 1 levels	rs201799031	C	G	0.1918	0.9725	11	113796203	0.0427	7.06e-06	11760	0.00196766	23.1813		Latency-associated peptide transforming growth factor beta 1 levels	rs34992551	T	C	-0.0931	0.1103	7	16406570	0.0199	2.89e-06	14734	0.00170117	25.1044
Latency-associated peptide transforming growth factor beta 1 levels	rs6827317	A	G	0.2159	0.0172	7	10683051	0.048	6.86e-06	14736	0.0015759	23.256		Latency-associated peptide transforming growth factor beta 1 levels	rs371119188	T	C	0.1588	0.0406	13	112876202	0.0358	9.18e-06	12189	0.00196452	23.9887
Latency-associated peptide transforming growth factor beta 1 levels	rs371119188	T	C	0.1588	0.0406	13	112876202	0.0358	9.18e-06	12189	0.00196452	23.9887		Latency-associated peptide transforming growth factor beta 1 levels	rs4659810	A	G	-0.0551	0.3438	1	237983229	0.0121	5.27e-06	14710	0.00136986	20.1755
Latency-associated peptide transforming growth factor beta 1 levels	rs2365502	A	G	0.1321	0.9369	1	156395495	0.029	5.23e-06	11777	0.00206328	24.3454		Latency-associated peptide transforming growth factor beta 1 levels	rs4911055	T	C	-0.0607	0.6556	13	85826913	0.0137	9.39e-06	11783	0.00166383	19.6343
Latency-associated peptide transforming growth factor beta 1 levels	rs56025355	T	C	0.3006	0.0106	13	62499163	0.0666	6.38e-06	12968	0.00189533	24.6216		Latency-associated peptide transforming growth factor beta 1 levels	rs4919925	T	C	0.0561	0.3696	21	43119625	0.0124	6.06e-06	14287	0.00146657	20.9808
Latency-associated peptide transforming growth factor beta 1 levels	rs34536806	T	G	0.0989	0.9023	21	95274487	0.021	2.48e-06	14288	0.00172452	24.679		Latency-associated peptide transforming growth factor beta 1 levels	rs56025355	T	C	0.3006	0.0106	17	62499163	0.0666	6.38e-06	12968	0.00189533	24.6216
Latency-associated peptide transforming growth factor beta 1 levels	rs34992551	T	C	-0.0931	0.1103	17	16406570	0.0199	2.89e-06	14734	0.00170117	25.1044		Latency-associated peptide transforming growth factor beta 1 levels	rs58801460	A	G	0.0964	0.081	5	11362066	0.0216	8.08e-06	14736	0.00138352	20.413
Latency-associated peptide transforming growth factor beta 1 levels	rs183319799	T	G	0.2185	0.0182	5	87111083	0.0461	2.14e-06	14733	0.00170619	25.1768		Latency-associated peptide transforming growth factor beta 1 levels	rs60821320	A	C	-0.1083	0.0779	12	95312882	0.0232	3.04e-06	12852	0.00168501	21.6889
Latency-associated peptide transforming growth factor beta 1 levels	rs7013321	A	G	-0.0608	0.4469	12	106593558	0.0121	5.04e-07	14288	0.00182747	26.1551		Latency-associated peptide transforming growth factor beta 1 levels	rs6827317	A	G	0.2159	0.0172	4	10683051	0.048	6.86e-06	14736	0.0015759	23.256
Latency-associated peptide transforming growth factor beta 1 levels	rs1921885	A	C	0.1265	0.9391	4	84952443	0.0263	1.51e-06	14288	0.00183038	26.1967		Latency-associated peptide transforming growth factor beta 1 levels	rs7013321	A	G	-0.0608	0.4469	8	106593558	0.0121	5.04e-07	14288	0.00182747	26.1551
Latency-associated peptide transforming growth factor beta 1 levels	rs7656674	A	T	0.0626	0.5957	8	5793052	0.0121	2.3e-07	14288	0.0018876	27.0173		Latency-associated peptide transforming growth factor beta 1 levels	rs73045256	A	G	-0.1921	0.9378	19	41811072	0.0276	3.4e-12	14288	0.00430512	61.7689
Latency-associated peptide transforming growth factor beta 1 levels	rs149458216	A	C	-0.2301	0.0182	19	48902293	0.0472	1.09e-06	14726	0.00189216	27.913		Latency-associated peptide transforming growth factor beta 1 levels	rs734515	A	G	-0.0594	0.7486	17	9112300	0.0133	7.96e-06	14715	0.00132806	19.5657
Latency-associated peptide transforming growth factor beta 1 levels	rs114152855	T	C	-0.299	0.0112	17	175537640	0.0613	1.07e-06	14249	0.00198015	28.2672		Latency-associated peptide transforming growth factor beta 1 levels	rs7570818	A	G	-0.0849	0.8857	2	107310081	0.0183	3.5e-06	14729	0.00145941	21.5242
Latency-associated peptide transforming growth factor beta 1 levels	rs144834546	T	C	-0.2662	0.0227	2	24809427	0.0526	4.17e-07	12935	0.00314413	40.7912		Latency-associated peptide transforming growth factor beta 1 levels	rs7656674	A	T	0.0626	0.5957	4	5793052	0.0121	2.3e-07	14288	0.0018876	27.0173
Latency-associated peptide transforming growth factor beta 1 levels	rs73045256	A	G	-0.1921	0.9378	4	41811072	0.0276	3.4e-12	14288	0.00430512	61.7689		Latency-associated peptide transforming growth factor beta 1 levels	rs7820135	T	C	-0.0747	0.8321	8	68719454	0.0155	1.44e-06	14730	0.00155918	22.9995
Latency-associated peptide transforming growth factor beta 1 levels	rs1800472	A	G	-0.4623	0.0345	8	41847860	0.0335	2.55e-43	14736	0.014238	212.813		Leukemia inhibitory factor levels	rs10152968	A	G	0.0678	0.7664	15	60604436	0.0153	9.36e-06	11792	0.00164595	19.4378
Leukemia inhibitory factor levels	rs12595568	T	G	-0.0652	0.2544	15	38990803	0.0146	7.98e-06	11792	0.00161268	19.0442		Leukemia inhibitory factor levels	rs11127419	T	C	0.0707	0.3559	2	3091471	0.0153	3.82e-06	9252	0.00229166	21.2465
Leukemia inhibitory factor levels	rs13105239	A	C	0.0575	0.5333	2	23472007	0.013	9.73e-06	11766	0.00164579	19.393		Leukemia inhibitory factor levels	rs111417524	T	C	0.3026	0.0139	7	52054682	0.0674	7.14e-06	10701	0.00251017	26.9239
Leukemia inhibitory factor levels	rs10152968	A	G	0.0678	0.7664	7	60604436	0.0153	9.36e-06	11792	0.00164595	19.4378		Leukemia inhibitory factor levels	rs11608349	A	T	-0.3084	0.0168	12	68026044	0.0661	3.08e-06	9362	0.00314203	29.5021
Leukemia inhibitory factor levels	rs1348602	T	G	-0.0782	0.2297	12	35704767	0.0173	6.18e-06	9023	0.00216404	19.5641		Leukemia inhibitory factor levels	rs116794364	C	G	-0.3015	0.9851	2	224292526	0.0631	1.77e-06	10858	0.00266852	29.047
Leukemia inhibitory factor levels	rs4699986	T	G	0.0629	0.6927	2	61150440	0.0139	6.03e-06	11792	0.00168438	19.8923		Leukemia inhibitory factor levels	rs117675814	T	C	-0.2448	0.018	7	67523386	0.0544	6.8e-06	11345	0.00211854	24.0816
Leukemia inhibitory factor levels	rs1534627	T	C	0.06	0.5978	7	13969539	0.0132	5.48e-06	11791	0.00173113	20.4437		Leukemia inhibitory factor levels	rs117844161	A	G	0.1842	0.9695	13	88387973	0.0408	6.34e-06	11781	0.00200658	23.6831
Leukemia inhibitory factor levels	rs9648464	T	C	0.0606	0.4384	13	4467714	0.0135	7.16e-06	11345	0.00180831	20.5488		Leukemia inhibitory factor levels	rs11883375	A	G	-0.1011	0.1385	19	54851842	0.0197	2.87e-07	11776	0.00243914	28.7887
Leukemia inhibitory factor levels	rs11127419	T	C	0.0707	0.3559	19	3091471	0.0153	3.82e-06	9252	0.00229166	21.2465		Leukemia inhibitory factor levels	rs12595568	T	G	-0.0652	0.2544	15	38990803	0.0146	7.98e-06	11792	0.00161268	19.0442
Leukemia inhibitory factor levels	rs4326609	A	T	-0.0707	0.7435	15	244347370	0.0155	5.08e-06	11345	0.0019065	21.6668		Leukemia inhibitory factor levels	rs13105239	A	C	0.0575	0.5333	4	23472007	0.013	9.73e-06	11766	0.00164579	19.393
Leukemia inhibitory factor levels	rs9482537	C	G	0.1084	0.9095	4	124651086	0.0243	8.16e-06	11345	0.00193437	21.9841		Leukemia inhibitory factor levels	rs1348602	T	G	-0.0782	0.2297	13	35704767	0.0173	6.18e-06	9023	0.00216404	19.5641
Leukemia inhibitory factor levels	rs7225483	T	G	0.0671	0.486	13	28341679	0.0143	2.7e-06	9849	0.00224944	22.2002		Leukemia inhibitory factor levels	rs145344087	C	G	0.2548	0.021	3	58954742	0.0556	4.59e-06	10281	0.00266951	27.5133
Leukemia inhibitory factor levels	rs234592	A	G	-0.0635	0.5456	3	97087097	0.0136	3.02e-06	11345	0.00199936	22.7241		Leukemia inhibitory factor levels	rs147461732	A	G	0.2606	0.0179	15	80114266	0.0583	7.82e-06	11345	0.00238774	27.149
Leukemia inhibitory factor levels	rs117844161	A	G	0.1842	0.9695	15	88387973	0.0408	6.34e-06	11781	0.00200658	23.6831		Leukemia inhibitory factor levels	rs1534627	T	C	0.06	0.5978	10	13969539	0.0132	5.48e-06	11791	0.00173113	20.4437
Leukemia inhibitory factor levels	rs74992559	A	G	0.1725	0.0351	10	31490202	0.0367	2.6e-06	11784	0.00201557	23.7954		Leukemia inhibitory factor levels	rs190222173	A	C	-0.3456	0.9882	3	121028150	0.0781	9.64e-06	9984	0.00278551	27.8826
Leukemia inhibitory factor levels	rs117675814	T	C	-0.2448	0.018	3	67523386	0.0544	6.8e-06	11345	0.00211854	24.0816		Leukemia inhibitory factor levels	rs234592	A	G	-0.0635	0.5456	14	97087097	0.0136	3.02e-06	11345	0.00199936	22.7241
Leukemia inhibitory factor levels	rs332426	A	G	0.112	0.0899	14	6801966	0.0238	2.53e-06	11789	0.00205265	24.2443		Leukemia inhibitory factor levels	rs332426	A	G	0.112	0.0899	19	6801966	0.0238	2.53e-06	11789	0.00205265	24.2443
Leukemia inhibitory factor levels	rs80092539	A	T	0.0993	0.8758	19	46125903	0.0213	3.13e-06	11345	0.00214514	24.3846		Leukemia inhibitory factor levels	rs4326609	A	T	-0.0707	0.7435	1	244347370	0.0155	5.08e-06	11345	0.0019065	21.6668
Leukemia inhibitory factor levels	rs62213023	T	C	-0.1676	0.0399	1	43995327	0.0374	7.42e-06	11345	0.00215212	24.4642		Leukemia inhibitory factor levels	rs4699986	T	G	0.0629	0.6927	5	61150440	0.0139	6.03e-06	11792	0.00168438	19.8923
Leukemia inhibitory factor levels	rs111417524	T	C	0.3026	0.0139	5	52054682	0.0674	7.14e-06	10701	0.00251017	26.9239		Leukemia inhibitory factor levels	rs62213023	T	C	-0.1676	0.0399	21	43995327	0.0374	7.42e-06	11345	0.00215212	24.4642
Leukemia inhibitory factor levels	rs147461732	A	G	0.2606	0.0179	21	80114266	0.0583	7.82e-06	11345	0.00238774	27.149		Leukemia inhibitory factor levels	rs7225483	T	G	0.0671	0.486	17	28341679	0.0143	2.7e-06	9849	0.00224944	22.2002
Leukemia inhibitory factor levels	rs145344087	C	G	0.2548	0.021	17	58954742	0.0556	4.59e-06	10281	0.00266951	27.5133		Leukemia inhibitory factor levels	rs74992559	A	G	0.1725	0.0351	10	31490202	0.0367	2.6e-06	11784	0.00201557	23.7954
Leukemia inhibitory factor levels	rs190222173	A	C	-0.3456	0.9882	10	121028150	0.0781	9.64e-06	9984	0.00278551	27.8826		Leukemia inhibitory factor levels	rs80092539	A	T	0.0993	0.8758	2	46125903	0.0213	3.13e-06	11345	0.00214514	24.3846
Leukemia inhibitory factor levels	rs825264	A	G	-0.2119	0.0321	2	222585468	0.0453	2.9e-06	10291	0.00279015	28.7882		Leukemia inhibitory factor levels	rs825264	A	G	-0.2119	0.0321	2	222585468	0.0453	2.9e-06	10291	0.00279015	28.7882
Leukemia inhibitory factor levels	rs11883375	A	G	-0.1011	0.1385	2	54851842	0.0197	2.87e-07	11776	0.00243914	28.7887		Leukemia inhibitory factor levels	rs9482537	C	G	0.1084	0.9095	6	124651086	0.0243	8.16e-06	11345	0.00193437	21.9841
Leukemia inhibitory factor levels	rs116794364	C	G	-0.3015	0.9851	6	224292526	0.0631	1.77e-06	10858	0.00266852	29.047		Leukemia inhibitory factor levels	rs9648464	T	C	0.0606	0.4384	7	4467714	0.0135	7.16e-06	11345	0.00180831	20.5488
Leukemia inhibitory factor levels	rs11608349	A	T	-0.3084	0.0168	7	68026044	0.0661	3.08e-06	9362	0.00314203	29.5021		Leukemia inhibitory factor receptor levels	rs112883732	A	G	0.0639	0.2266	2	174802976	0.0144	9.1e-06	11784	0.00143119	16.8864
Leukemia inhibitory factor receptor levels	rs112883732	A	G	0.0639	0.2266	2	174802976	0.0144	9.1e-06	11784	0.00143119	16.8864		Leukemia inhibitory factor receptor levels	rs115938660	T	C	-0.2181	0.0215	5	110784241	0.0467	3.01e-06	11770	0.00200143	23.6001
Leukemia inhibitory factor receptor levels	rs7047277	T	C	0.0558	0.6218	5	14698077	0.0126	9.49e-06	11774	0.00146444	17.2646		Leukemia inhibitory factor receptor levels	rs117117000	A	G	0.1586	0.961	8	119917062	0.0333	1.91e-06	11784	0.00188549	22.2568
Leukemia inhibitory factor receptor levels	rs2569006	T	G	-0.0553	0.4142	8	145246085	0.0125	9.69e-06	11780	0.00148402	17.5048		Leukemia inhibitory factor receptor levels	rs1275374	A	G	-0.0611	0.4056	8	118638630	0.0137	8.2e-06	11336	0.00180007	20.4388
Leukemia inhibitory factor receptor levels	rs452976	T	C	0.0692	0.8025	8	84611579	0.0153	6.1e-06	11770	0.00151794	17.8903		Leukemia inhibitory factor receptor levels	rs12754806	A	G	0.0563	0.4817	1	238821453	0.0122	3.94e-06	11768	0.00158272	18.6518
Leukemia inhibitory factor receptor levels	rs12754806	A	G	0.0563	0.4817	1	238821453	0.0122	3.94e-06	11768	0.00158272	18.6518		Leukemia inhibitory factor receptor levels	rs143212977	A	G	0.2467	0.0184	12	115088443	0.0558	9.82e-06	11336	0.00219847	24.9724
Leukemia inhibitory factor receptor levels	rs778016	A	G	-0.0681	0.2875	12	68918580	0.0145	2.65e-06	9883	0.00189997	18.8093		Leukemia inhibitory factor receptor levels	rs147006060	A	G	-0.2602	0.0179	21	43780807	0.0566	4.28e-06	11775	0.00238042	28.0915
Leukemia inhibitory factor receptor levels	rs78981063	A	G	-0.1377	0.9558	21	84195883	0.0302	5.13e-06	11784	0.00160209	18.9061		Leukemia inhibitory factor receptor levels	rs1604713	A	C	-0.1451	0.9399	8	107256388	0.0322	6.6e-06	11336	0.0023786	27.0233
Leukemia inhibitory factor receptor levels	rs1690678	A	C	0.0904	0.1109	8	27930818	0.0192	2.5e-06	11784	0.00161157	19.0182		Leukemia inhibitory factor receptor levels	rs1690678	A	C	0.0904	0.1109	10	27930818	0.0192	2.5e-06	11784	0.00161157	19.0182
Leukemia inhibitory factor receptor levels	rs9313148	C	G	-0.0824	0.1414	10	6378192	0.0173	1.91e-06	11777	0.00164864	19.4447		Leukemia inhibitory factor receptor levels	rs2289779	T	G	0.0788	0.5419	5	38527228	0.0134	4.09e-09	11336	0.00308292	35.0498
Leukemia inhibitory factor receptor levels	rs1275374	A	G	-0.0611	0.4056	5	118638630	0.0137	8.2e-06	11336	0.00180007	20.4388		Leukemia inhibitory factor receptor levels	rs2569006	T	G	-0.0553	0.4142	5	145246085	0.0125	9.69e-06	11780	0.00148402	17.5048
Leukemia inhibitory factor receptor levels	rs4689540	T	C	0.0611	0.5834	5	6753471	0.0138	9.53e-06	11336	0.00181467	20.6049		Leukemia inhibitory factor receptor levels	rs41307428	T	C	0.2027	0.067	9	136336804	0.0299	1.21e-11	11774	0.00513682	60.7828
Leukemia inhibitory factor receptor levels	rs6671847	A	G	-0.0604	0.4812	9	161478810	0.0135	7.67e-06	11336	0.0018215	20.6826		Leukemia inhibitory factor receptor levels	rs452976	T	C	0.0692	0.8025	5	84611579	0.0153	6.1e-06	11770	0.00151794	17.8903
Leukemia inhibitory factor receptor levels	rs117117000	A	G	0.1586	0.961	5	119917062	0.0333	1.91e-06	11784	0.00188549	22.2568		Leukemia inhibitory factor receptor levels	rs4689540	T	C	0.0611	0.5834	4	6753471	0.0138	9.53e-06	11336	0.00181467	20.6049
Leukemia inhibitory factor receptor levels	rs115938660	T	C	-0.2181	0.0215	4	110784241	0.0467	3.01e-06	11770	0.00200143	23.6001		Leukemia inhibitory factor receptor levels	rs4937122	T	G	0.1262	0.9129	11	126228659	0.0248	3.61e-07	11336	0.00253274	28.7789
Leukemia inhibitory factor receptor levels	rs8059299	A	G	0.1051	0.8941	11	9246057	0.0232	5.89e-06	11336	0.00209179	23.758		Leukemia inhibitory factor receptor levels	rs635634	T	C	-0.2885	0.1918	9	136155000	0.0153	2.61e-79	11784	0.0258041	312.077
Leukemia inhibitory factor receptor levels	rs143212977	A	G	0.2467	0.0184	9	115088443	0.0558	9.82e-06	11336	0.00219847	24.9724		Leukemia inhibitory factor receptor levels	rs6671847	A	G	-0.0604	0.4812	1	161478810	0.0135	7.67e-06	11336	0.0018215	20.6826
Leukemia inhibitory factor receptor levels	rs72730728	A	T	0.1414	0.9403	1	36424241	0.0302	2.84e-06	11336	0.00224476	25.4993		Leukemia inhibitory factor receptor levels	rs7047277	T	C	0.0558	0.6218	9	14698077	0.0126	9.49e-06	11774	0.00146444	17.2646
Leukemia inhibitory factor receptor levels	rs1604713	A	C	-0.1451	0.9399	9	107256388	0.0322	6.6e-06	11336	0.0023786	27.0233		Leukemia inhibitory factor receptor levels	rs72730728	A	T	0.1414	0.9403	5	36424241	0.0302	2.84e-06	11336	0.00224476	25.4993
Leukemia inhibitory factor receptor levels	rs73157388	T	C	-0.1306	0.9229	5	79349730	0.0285	4.6e-06	11336	0.00242731	27.5781		Leukemia inhibitory factor receptor levels	rs73157388	T	C	-0.1306	0.9229	7	79349730	0.0285	4.6e-06	11336	0.00242731	27.5781
Leukemia inhibitory factor receptor levels	rs147006060	A	G	-0.2602	0.0179	7	43780807	0.0566	4.28e-06	11775	0.00238042	28.0915		Leukemia inhibitory factor receptor levels	rs778016	A	G	-0.0681	0.2875	6	68918580	0.0145	2.65e-06	9883	0.00189997	18.8093
Leukemia inhibitory factor receptor levels	rs4937122	T	G	0.1262	0.9129	6	126228659	0.0248	3.61e-07	11336	0.00253274	28.7789		Leukemia inhibitory factor receptor levels	rs78981063	A	G	-0.1377	0.9558	2	84195883	0.0302	5.13e-06	11784	0.00160209	18.9061
Leukemia inhibitory factor receptor levels	rs2289779	T	G	0.0788	0.5419	2	38527228	0.0134	4.09e-09	11336	0.00308292	35.0498		Leukemia inhibitory factor receptor levels	rs8059299	A	G	0.1051	0.8941	16	9246057	0.0232	5.89e-06	11336	0.00209179	23.758
Leukemia inhibitory factor receptor levels	rs41307428	T	C	0.2027	0.067	16	136336804	0.0299	1.21e-11	11774	0.00513682	60.7828		Leukemia inhibitory factor receptor levels	rs9313148	C	G	-0.0824	0.1414	5	6378192	0.0173	1.91e-06	11777	0.00164864	19.4447
Leukemia inhibitory factor receptor levels	rs635634	T	C	-0.2885	0.1918	5	136155000	0.0153	2.61e-79	11784	0.0258041	312.077		Macrophage colony-stimulating factor 1 levels	rs10042665	C	G	0.0583	0.3043	5	78775099	0.0122	1.76e-06	14727	0.0014391	21.2213
Macrophage colony-stimulating factor 1 levels	rs7825914	A	G	0.054	0.3028	5	19590012	0.0122	9.59e-06	14732	0.00123121	18.158		Macrophage colony-stimulating factor 1 levels	rs115370595	A	G	-0.2277	0.9815	2	140484970	0.0496	4.42e-06	13799	0.00188286	26.0268
Macrophage colony-stimulating factor 1 levels	rs3934571	T	C	-0.0802	0.1143	2	174229899	0.018	8.37e-06	14732	0.0013023	19.2079		Macrophage colony-stimulating factor 1 levels	rs116039112	A	G	0.2238	0.016	4	154438727	0.0504	8.98e-06	14286	0.00157712	22.5632
Macrophage colony-stimulating factor 1 levels	rs846654	T	C	-0.0519	0.5786	4	10646611	0.0114	5.3e-06	14707	0.00131352	19.3408		Macrophage colony-stimulating factor 1 levels	rs116443177	T	C	0.0827	0.1595	2	27764122	0.0173	1.75e-06	12403	0.00183375	22.7821
Macrophage colony-stimulating factor 1 levels	rs11806838	T	C	0.0674	0.185	2	190519358	0.0152	9.24e-06	14286	0.00136987	19.5941		Macrophage colony-stimulating factor 1 levels	rs11685487	T	C	0.0944	0.1197	2	8775320	0.0196	1.46e-06	14286	0.00187801	26.876
Macrophage colony-stimulating factor 1 levels	rs17638424	A	T	0.1034	0.9329	2	3048453	0.023	6.94e-06	14715	0.00133853	19.7202		Macrophage colony-stimulating factor 1 levels	rs117591817	C	G	-0.1989	0.0348	19	58875573	0.0435	4.82e-06	14286	0.00265764	38.0629
Macrophage colony-stimulating factor 1 levels	rs12549430	A	G	-0.061	0.738	19	80715263	0.0135	6.23e-06	14286	0.00143896	20.5837		Macrophage colony-stimulating factor 1 levels	rs11806838	T	C	0.0674	0.185	1	190519358	0.0152	9.24e-06	14286	0.00136987	19.5941
Macrophage colony-stimulating factor 1 levels	rs10042665	C	G	0.0583	0.3043	1	78775099	0.0122	1.76e-06	14727	0.0014391	21.2213		Macrophage colony-stimulating factor 1 levels	rs12549430	A	G	-0.061	0.738	8	80715263	0.0135	6.23e-06	14286	0.00143896	20.5837
Macrophage colony-stimulating factor 1 levels	rs74849049	T	G	-0.0914	0.8992	8	171430935	0.02	4.88e-06	14286	0.0015144	21.6644		Macrophage colony-stimulating factor 1 levels	rs142421172	A	G	0.1439	0.044	1	179682087	0.031	3.45e-06	12840	0.00174206	22.4035
Macrophage colony-stimulating factor 1 levels	rs76421506	A	G	0.0778	0.853	1	115295680	0.0168	3.64e-06	14286	0.00151794	21.7153		Macrophage colony-stimulating factor 1 levels	rs142902162	T	C	0.3234	0.0106	13	75660663	0.0723	7.71e-06	12898	0.00219375	28.3528
Macrophage colony-stimulating factor 1 levels	rs1605333	C	G	-0.0601	0.6484	13	58388232	0.0124	1.25e-06	13237	0.00164691	21.8329		Macrophage colony-stimulating factor 1 levels	rs1605333	C	G	-0.0601	0.6484	12	58388232	0.0124	1.25e-06	13237	0.00164691	21.8329
Macrophage colony-stimulating factor 1 levels	rs17734417	T	C	-0.1225	0.9466	12	58461604	0.0265	3.79e-06	14723	0.00151709	22.3669		Macrophage colony-stimulating factor 1 levels	rs17610659	T	C	0.1684	0.4821	1	110503296	0.0118	3.31e-46	14286	0.0141611	205.183
Macrophage colony-stimulating factor 1 levels	rs142421172	A	G	0.1439	0.044	1	179682087	0.031	3.45e-06	12840	0.00174206	22.4035		Macrophage colony-stimulating factor 1 levels	rs17638424	A	T	0.1034	0.9329	18	3048453	0.023	6.94e-06	14715	0.00133853	19.7202
Macrophage colony-stimulating factor 1 levels	rs116039112	A	G	0.2238	0.016	18	154438727	0.0504	8.98e-06	14286	0.00157712	22.5632		Macrophage colony-stimulating factor 1 levels	rs17734417	T	C	-0.1225	0.9466	14	58461604	0.0265	3.79e-06	14723	0.00151709	22.3669
Macrophage colony-stimulating factor 1 levels	rs7227917	A	G	-0.0872	0.8823	14	45546185	0.0185	2.43e-06	14286	0.00157927	22.5939		Macrophage colony-stimulating factor 1 levels	rs28673875	A	T	-0.2096	0.9801	15	45690795	0.046	5.2e-06	14236	0.0017137	24.4347
Macrophage colony-stimulating factor 1 levels	rs116443177	T	C	0.0827	0.1595	15	27764122	0.0173	1.75e-06	12403	0.00183375	22.7821		Macrophage colony-stimulating factor 1 levels	rs34674345	T	C	-0.2243	0.9814	15	63787216	0.0503	8.22e-06	14286	0.00183674	26.2843
Macrophage colony-stimulating factor 1 levels	rs75869070	A	G	0.1151	0.936	15	78693608	0.0239	1.47e-06	14715	0.00158722	23.3899		Macrophage colony-stimulating factor 1 levels	rs3934571	T	C	-0.0802	0.1143	5	174229899	0.018	8.37e-06	14732	0.0013023	19.2079
Macrophage colony-stimulating factor 1 levels	rs75305583	T	C	-0.1493	0.0382	5	183461339	0.0329	5.68e-06	14286	0.00163794	23.4347		Macrophage colony-stimulating factor 1 levels	rs7227917	A	G	-0.0872	0.8823	18	45546185	0.0185	2.43e-06	14286	0.00157927	22.5939
Macrophage colony-stimulating factor 1 levels	rs7538029	A	C	0.0775	0.2211	18	110474695	0.0165	2.64e-06	11335	0.00206873	23.4935		Macrophage colony-stimulating factor 1 levels	rs72783071	T	C	-0.199	0.0231	16	60437963	0.0414	1.53e-06	14247	0.0017873	25.5057
Macrophage colony-stimulating factor 1 levels	rs28673875	A	T	-0.2096	0.9801	16	45690795	0.046	5.2e-06	14236	0.0017137	24.4347		Macrophage colony-stimulating factor 1 levels	rs74849049	T	G	-0.0914	0.8992	3	171430935	0.02	4.88e-06	14286	0.0015144	21.6644
Macrophage colony-stimulating factor 1 levels	rs72783071	T	C	-0.199	0.0231	3	60437963	0.0414	1.53e-06	14247	0.0017873	25.5057		Macrophage colony-stimulating factor 1 levels	rs75305583	T	C	-0.1493	0.0382	4	183461339	0.0329	5.68e-06	14286	0.00163794	23.4347
Macrophage colony-stimulating factor 1 levels	rs115370595	A	G	-0.2277	0.9815	4	140484970	0.0496	4.42e-06	13799	0.00188286	26.0268		Macrophage colony-stimulating factor 1 levels	rs7538029	A	C	0.0775	0.2211	1	110474695	0.0165	2.64e-06	11335	0.00206873	23.4935
Macrophage colony-stimulating factor 1 levels	rs34674345	T	C	-0.2243	0.9814	1	63787216	0.0503	8.22e-06	14286	0.00183674	26.2843		Macrophage colony-stimulating factor 1 levels	rs75869070	A	G	0.1151	0.936	14	78693608	0.0239	1.47e-06	14715	0.00158722	23.3899
Macrophage colony-stimulating factor 1 levels	rs11685487	T	C	0.0944	0.1197	14	8775320	0.0196	1.46e-06	14286	0.00187801	26.876		Macrophage colony-stimulating factor 1 levels	rs76421506	A	G	0.0778	0.853	3	115295680	0.0168	3.64e-06	14286	0.00151794	21.7153
Macrophage colony-stimulating factor 1 levels	rs142902162	T	C	0.3234	0.0106	3	75660663	0.0723	7.71e-06	12898	0.00219375	28.3528		Macrophage colony-stimulating factor 1 levels	rs7825914	A	G	0.054	0.3028	8	19590012	0.0122	9.59e-06	14732	0.00123121	18.158
Macrophage colony-stimulating factor 1 levels	rs117591817	C	G	-0.1989	0.0348	8	58875573	0.0435	4.82e-06	14286	0.00265764	38.0629		Macrophage colony-stimulating factor 1 levels	rs846654	T	C	-0.0519	0.5786	2	10646611	0.0114	5.3e-06	14707	0.00131352	19.3408
Macrophage colony-stimulating factor 1 levels	rs17610659	T	C	0.1684	0.4821	2	110503296	0.0118	3.31e-46	14286	0.0141611	205.183		Macrophage inflammatory protein 1a levels	rs112449949	T	C	-0.1932	0.0345	12	130276202	0.0434	8.52e-06	13394	0.00248666	33.3843
Macrophage inflammatory protein 1a levels	rs7537266	T	C	0.0615	0.2426	12	238391155	0.0137	7.15e-06	14294	0.00138994	19.8927		Macrophage inflammatory protein 1a levels	rs113448118	A	G	0.0818	0.1528	7	1108954	0.0179	4.88e-06	11793	0.00173239	20.4621
Macrophage inflammatory protein 1a levels	rs1295911	A	G	-0.087	0.8805	7	12075632	0.0193	6.55e-06	12799	0.00159282	20.4158		Macrophage inflammatory protein 1a levels	rs1143687	T	C	-0.1229	0.0627	16	81922813	0.024	3.04e-07	14743	0.00177533	26.2167
Macrophage inflammatory protein 1a levels	rs113448118	A	G	0.0818	0.1528	16	1108954	0.0179	4.88e-06	11793	0.00173239	20.4621		Macrophage inflammatory protein 1a levels	rs1295911	A	G	-0.087	0.8805	10	12075632	0.0193	6.55e-06	12799	0.00159282	20.4158
Macrophage inflammatory protein 1a levels	rs2853926	A	G	-0.0608	0.7392	10	31263051	0.0133	4.84e-06	14743	0.0014253	21.0404		Macrophage inflammatory protein 1a levels	rs147065959	A	C	0.302	0.985	15	28291907	0.068	8.95e-06	11438	0.00269508	30.9042
Macrophage inflammatory protein 1a levels	rs2847249	T	C	-0.0621	0.2605	15	12747235	0.0136	4.97e-06	14294	0.0014858	21.2666		Macrophage inflammatory protein 1a levels	rs2847249	T	C	-0.0621	0.2605	18	12747235	0.0136	4.97e-06	14294	0.0014858	21.2666
Macrophage inflammatory protein 1a levels	rs66822987	T	C	0.0653	0.2284	18	63106417	0.0144	5.77e-06	14295	0.00150295	21.514		Macrophage inflammatory protein 1a levels	rs2853926	A	G	-0.0608	0.7392	6	31263051	0.0133	4.84e-06	14743	0.0014253	21.0404
Macrophage inflammatory protein 1a levels	rs4861445	A	G	0.0588	0.3744	6	181734829	0.013	6.09e-06	14295	0.00161964	23.187		Macrophage inflammatory protein 1a levels	rs4861445	A	G	0.0588	0.3744	4	181734829	0.013	6.09e-06	14295	0.00161964	23.187
Macrophage inflammatory protein 1a levels	rs78871521	T	C	0.1812	0.0304	4	4774017	0.0371	1.04e-06	13246	0.00193559	25.6846		Macrophage inflammatory protein 1a levels	rs56675286	A	C	-0.1806	0.0383	17	34358060	0.0325	2.75e-08	14743	0.00240272	35.5039
Macrophage inflammatory protein 1a levels	rs1143687	T	C	-0.1229	0.0627	17	81922813	0.024	3.04e-07	14743	0.00177533	26.2167		Macrophage inflammatory protein 1a levels	rs5743604	A	G	-0.0736	0.7503	4	38801285	0.0135	4.98e-08	14737	0.00202973	29.969
Macrophage inflammatory protein 1a levels	rs9540456	A	G	0.0926	0.8776	4	66085374	0.0181	3.12e-07	14295	0.00184217	26.3787		Macrophage inflammatory protein 1a levels	rs66822987	T	C	0.0653	0.2284	3	63106417	0.0144	5.77e-06	14295	0.00150295	21.514
Macrophage inflammatory protein 1a levels	rs5743604	A	G	-0.0736	0.7503	3	38801285	0.0135	4.98e-08	14737	0.00202973	29.969		Macrophage inflammatory protein 1a levels	rs7137828	T	C	-0.0837	0.5247	12	111932800	0.0133	3.11e-10	11344	0.0034943	39.7713
Macrophage inflammatory protein 1a levels	rs147065959	A	C	0.302	0.985	12	28291907	0.068	8.95e-06	11438	0.00269508	30.9042		Macrophage inflammatory protein 1a levels	rs7537266	T	C	0.0615	0.2426	1	238391155	0.0137	7.15e-06	14294	0.00138994	19.8927
Macrophage inflammatory protein 1a levels	rs112449949	T	C	-0.1932	0.0345	1	130276202	0.0434	8.52e-06	13394	0.00248666	33.3843		Macrophage inflammatory protein 1a levels	rs76522981	T	C	-0.1462	0.076	17	34450780	0.0253	7.53e-09	14295	0.003002	43.0367
Macrophage inflammatory protein 1a levels	rs56675286	A	C	-0.1806	0.0383	17	34358060	0.0325	2.75e-08	14743	0.00240272	35.5039		Macrophage inflammatory protein 1a levels	rs78871521	T	C	0.1812	0.0304	16	4774017	0.0371	1.04e-06	13246	0.00193559	25.6846
Macrophage inflammatory protein 1a levels	rs7137828	T	C	-0.0837	0.5247	16	111932800	0.0133	3.11e-10	11344	0.0034943	39.7713		Macrophage inflammatory protein 1a levels	rs8951	T	C	-0.4102	0.7695	17	34415720	0.0135	8.62e-203	14295	0.0596899	907.305
Macrophage inflammatory protein 1a levels	rs76522981	T	C	-0.1462	0.076	17	34450780	0.0253	7.53e-09	14295	0.003002	43.0367		Macrophage inflammatory protein 1a levels	rs9540456	A	G	0.0926	0.8776	13	66085374	0.0181	3.12e-07	14295	0.00184217	26.3787
Macrophage inflammatory protein 1a levels	rs9911791	A	G	0.176	0.8208	13	34820996	0.0162	1.71e-27	14295	0.00911236	131.441		Macrophage inflammatory protein 1a levels	rs9911791	A	G	0.176	0.8208	17	34820996	0.0162	1.71e-27	14295	0.00911236	131.441
Macrophage inflammatory protein 1a levels	rs8951	T	C	-0.4102	0.7695	17	34415720	0.0135	8.62e-203	14295	0.0596899	907.305		Matrix metalloproteinase-1 levels	rs10732827	A	G	0.0558	0.3498	10	85891907	0.0124	6.8e-06	14742	0.00141633	20.9063
Matrix metalloproteinase-1 levels	rs12380451	T	C	-0.0593	0.7098	10	9191014	0.0133	8.25e-06	14296	0.00144868	20.7375		Matrix metalloproteinase-1 levels	rs10978641	A	T	0.0649	0.7462	9	109554196	0.014	3.56e-06	14296	0.00159539	22.8409
Matrix metalloproteinase-1 levels	rs116350236	A	T	0.0639	0.3845	9	124668322	0.0142	6.8e-06	10717	0.00193266	20.7486		Matrix metalloproteinase-1 levels	rs10990535	T	C	0.0703	0.253	9	99091009	0.0135	1.91e-07	14734	0.00186802	27.5712
Matrix metalloproteinase-1 levels	rs10732827	A	G	0.0558	0.3498	9	85891907	0.0124	6.8e-06	14742	0.00141633	20.9063		Matrix metalloproteinase-1 levels	rs116350236	A	T	0.0639	0.3845	12	124668322	0.0142	6.8e-06	10717	0.00193266	20.7486
Matrix metalloproteinase-1 levels	rs11673125	T	C	-0.0585	0.296	12	14763748	0.0127	4.1e-06	14741	0.00142628	21.052		Matrix metalloproteinase-1 levels	rs11673125	T	C	-0.0585	0.296	19	14763748	0.0127	4.1e-06	14741	0.00142628	21.052
Matrix metalloproteinase-1 levels	rs9524612	T	C	-0.072	0.177	19	95429892	0.0162	8.81e-06	14296	0.00151032	21.6211		Matrix metalloproteinase-1 levels	rs116889819	A	G	-0.176	0.0455	11	102806398	0.03	4.45e-09	14744	0.00269056	39.7712
Matrix metalloproteinase-1 levels	rs58811245	T	C	-0.1051	0.9266	11	60732102	0.0234	7.07e-06	14723	0.00150253	22.1521		Matrix metalloproteinase-1 levels	rs12141791	A	G	0.0859	0.6981	1	156419786	0.013	3.9e-11	14296	0.00311026	44.5968
Matrix metalloproteinase-1 levels	rs12367368	T	G	0.0861	0.1146	1	83594043	0.0186	3.67e-06	14744	0.00150439	22.2111		Matrix metalloproteinase-1 levels	rs12367368	T	G	0.0861	0.1146	12	83594043	0.0186	3.67e-06	14744	0.00150439	22.2111
Matrix metalloproteinase-1 levels	rs10978641	A	T	0.0649	0.7462	12	109554196	0.014	3.56e-06	14296	0.00159539	22.8409		Matrix metalloproteinase-1 levels	rs12380451	T	C	-0.0593	0.7098	9	9191014	0.0133	8.25e-06	14296	0.00144868	20.7375
Matrix metalloproteinase-1 levels	rs7219205	A	G	0.0569	0.5023	9	4351312	0.0121	2.57e-06	14296	0.00161877	23.1762		Matrix metalloproteinase-1 levels	rs141782294	A	G	0.3767	0.9777	11	102354473	0.0445	2.56e-17	14731	0.00618774	91.7066
Matrix metalloproteinase-1 levels	rs6717478	A	T	0.1548	0.966	11	63657053	0.0338	4.65e-06	14742	0.00157408	23.2386		Matrix metalloproteinase-1 levels	rs148908824	A	G	-0.2306	0.0214	12	24806965	0.0517	8.18e-06	12935	0.00222724	28.8692
Matrix metalloproteinase-1 levels	rs72777396	A	G	0.1657	0.9671	12	10923106	0.0364	5.31e-06	14744	0.0017472	25.8023		Matrix metalloproteinase-1 levels	rs149819211	A	G	-0.1601	0.0417	1	21336393	0.0351	5.08e-06	14744	0.00204857	30.262
Matrix metalloproteinase-1 levels	rs10990535	T	C	0.0703	0.253	1	99091009	0.0135	1.91e-07	14734	0.00186802	27.5712		Matrix metalloproteinase-1 levels	rs188626385	T	C	-0.2509	0.0177	7	120591120	0.053	2.2e-06	12935	0.00218901	28.3726
Matrix metalloproteinase-1 levels	rs188626385	T	C	-0.2509	0.0177	7	120591120	0.053	2.2e-06	12935	0.00218901	28.3726		Matrix metalloproteinase-1 levels	rs189173367	T	C	0.3179	0.0131	3	8761961	0.0714	8.49e-06	11925	0.0026131	31.2376
Matrix metalloproteinase-1 levels	rs873675	T	C	0.1234	0.0684	3	64991445	0.0234	1.34e-07	14742	0.00194064	28.6607		Matrix metalloproteinase-1 levels	rs2155053	T	C	-0.3212	0.9461	11	102604607	0.0264	4.68e-34	14741	0.0105222	156.736
Matrix metalloproteinase-1 levels	rs148908824	A	G	-0.2306	0.0214	11	24806965	0.0517	8.18e-06	12935	0.00222724	28.8692		Matrix metalloproteinase-1 levels	rs2229629	A	G	-0.3153	0.0135	2	75116527	0.0673	2.8e-06	10887	0.00264794	28.8994
Matrix metalloproteinase-1 levels	rs2229629	A	G	-0.3153	0.0135	2	75116527	0.0673	2.8e-06	10887	0.00264794	28.8994		Matrix metalloproteinase-1 levels	rs2926741	T	C	-0.0704	0.3436	12	57098597	0.0126	2.31e-08	14296	0.00223562	32.0275
Matrix metalloproteinase-1 levels	rs149819211	A	G	-0.1601	0.0417	12	21336393	0.0351	5.08e-06	14744	0.00204857	30.262		Matrix metalloproteinase-1 levels	rs4734879	A	G	0.1136	0.7422	8	106583124	0.0137	1.11e-16	14296	0.00493845	70.9405
Matrix metalloproteinase-1 levels	rs189173367	T	C	0.3179	0.0131	8	8761961	0.0714	8.49e-06	11925	0.0026131	31.2376		Matrix metalloproteinase-1 levels	rs58811245	T	C	-0.1051	0.9266	20	60732102	0.0234	7.07e-06	14723	0.00150253	22.1521
Matrix metalloproteinase-1 levels	rs2926741	T	C	-0.0704	0.3436	20	57098597	0.0126	2.31e-08	14296	0.00223562	32.0275		Matrix metalloproteinase-1 levels	rs6717478	A	T	0.1548	0.966	2	63657053	0.0338	4.65e-06	14742	0.00157408	23.2386
Matrix metalloproteinase-1 levels	rs77095316	T	G	-0.1416	0.0705	2	102572180	0.0238	2.69e-09	14744	0.00262782	38.8413		Matrix metalloproteinase-1 levels	rs7219205	A	G	0.0569	0.5023	17	4351312	0.0121	2.57e-06	14296	0.00161877	23.1762
Matrix metalloproteinase-1 levels	rs116889819	A	G	-0.176	0.0455	17	102806398	0.03	4.45e-09	14744	0.00269056	39.7712		Matrix metalloproteinase-1 levels	rs72777396	A	G	0.1657	0.9671	2	10923106	0.0364	5.31e-06	14744	0.0017472	25.8023
Matrix metalloproteinase-1 levels	rs12141791	A	G	0.0859	0.6981	2	156419786	0.013	3.9e-11	14296	0.00311026	44.5968		Matrix metalloproteinase-1 levels	rs77095316	T	G	-0.1416	0.0705	11	102572180	0.0238	2.69e-09	14744	0.00262782	38.8413
Matrix metalloproteinase-1 levels	rs4734879	A	G	0.1136	0.7422	11	106583124	0.0137	1.11e-16	14296	0.00493845	70.9405		Matrix metalloproteinase-1 levels	rs873675	T	C	0.1234	0.0684	3	64991445	0.0234	1.34e-07	14742	0.00194064	28.6607
Matrix metalloproteinase-1 levels	rs141782294	A	G	0.3767	0.9777	3	102354473	0.0445	2.56e-17	14731	0.00618774	91.7066		Matrix metalloproteinase-1 levels	rs9524612	T	C	-0.072	0.177	13	95429892	0.0162	8.81e-06	14296	0.00151032	21.6211
Matrix metalloproteinase-1 levels	rs2155053	T	C	-0.3212	0.9461	13	102604607	0.0264	4.68e-34	14741	0.0105222	156.736		Matrix metalloproteinase-10 levels	rs10971521	A	G	-0.0585	0.2739	9	33470408	0.0132	9.34e-06	14725	0.00136123	20.0686
Matrix metalloproteinase-10 levels	rs10971521	A	G	-0.0585	0.2739	9	33470408	0.0132	9.34e-06	14725	0.00136123	20.0686		Matrix metalloproteinase-10 levels	rs112062276	T	G	0.1203	0.0601	6	134160498	0.0249	1.36e-06	14733	0.001635	24.1246
Matrix metalloproteinase-10 levels	rs7683424	A	G	0.054	0.4046	6	187115945	0.0121	8.09e-06	14296	0.00140492	20.1102		Matrix metalloproteinase-10 levels	rs11225354	T	C	0.2957	0.879	11	102510046	0.0181	5.38e-60	14296	0.0185997	270.903
Matrix metalloproteinase-10 levels	rs12567824	A	C	0.07	0.822	11	159990022	0.0153	4.76e-06	14296	0.0014339	20.5256		Matrix metalloproteinase-10 levels	rs112327130	C	G	-0.2862	0.0153	8	77953661	0.0608	2.51e-06	12456	0.00246811	30.8139
Matrix metalloproteinase-10 levels	rs1356799	T	G	-0.069	0.7974	8	140567666	0.015	4.22e-06	13869	0.00153831	21.3646		Matrix metalloproteinase-10 levels	rs112966738	T	C	0.2201	0.9801	9	81249363	0.0486	5.93e-06	14296	0.0018897	27.0626
Matrix metalloproteinase-10 levels	rs3742926	T	C	-0.0912	0.0978	9	33014869	0.0196	3.27e-06	14744	0.00146778	21.6698		Matrix metalloproteinase-10 levels	rs113958571	A	G	-0.2315	0.0188	20	20711695	0.0503	4.18e-06	14296	0.00197719	28.3179
Matrix metalloproteinase-10 levels	rs7966257	C	G	-0.0819	0.1335	20	111251437	0.0178	4.2e-06	14295	0.00155184	22.215		Matrix metalloproteinase-10 levels	rs11771706	A	C	0.2157	0.9813	7	13720685	0.0482	7.64e-06	14744	0.00170755	25.2158
Matrix metalloproteinase-10 levels	rs139747874	T	C	-0.2523	0.9867	7	37234290	0.0567	8.6e-06	13422	0.00167071	22.4585		Matrix metalloproteinase-10 levels	rs12567824	A	C	0.07	0.822	1	159990022	0.0153	4.76e-06	14296	0.0014339	20.5256
Matrix metalloproteinase-10 levels	rs34387740	A	G	0.0845	0.1751	1	136375396	0.019	8.69e-06	11345	0.00206268	23.4453		Matrix metalloproteinase-10 levels	rs1356799	T	G	-0.069	0.7974	2	140567666	0.015	4.22e-06	13869	0.00153831	21.3646
Matrix metalloproteinase-10 levels	rs55942631	T	G	0.1032	0.9147	2	99434029	0.023	7.22e-06	14296	0.00166195	23.7954		Matrix metalloproteinase-10 levels	rs138847931	T	C	-0.3484	0.9866	6	167150835	0.0769	5.88e-06	11439	0.00320946	36.8248
Matrix metalloproteinase-10 levels	rs112062276	T	G	0.1203	0.0601	6	134160498	0.0249	1.36e-06	14733	0.001635	24.1246		Matrix metalloproteinase-10 levels	rs139747874	T	C	-0.2523	0.9867	20	37234290	0.0567	8.6e-06	13422	0.00167071	22.4585
Matrix metalloproteinase-10 levels	rs192820441	A	G	0.2701	0.9874	20	117560675	0.0603	7.49e-06	13394	0.00181528	24.3544		Matrix metalloproteinase-10 levels	rs142915220	A	G	-0.3256	0.9794	11	102881952	0.0494	4.37e-11	13809	0.00427786	59.3181
Matrix metalloproteinase-10 levels	rs2584662	A	C	-0.0597	0.585	11	47470487	0.0122	9.91e-07	14296	0.00173054	24.7793		Matrix metalloproteinase-10 levels	rs17099622	A	G	-0.2064	0.9296	11	102700352	0.0233	8.12e-19	14296	0.00557594	80.1494
Matrix metalloproteinase-10 levels	rs11771706	A	C	0.2157	0.9813	11	13720685	0.0482	7.64e-06	14744	0.00170755	25.2158		Matrix metalloproteinase-10 levels	rs17860955	T	C	1.1371	0.983	11	102649482	0.047	2.6e-129	14256	0.0432145	643.801
Matrix metalloproteinase-10 levels	rs55804377	A	G	-0.2185	0.0185	11	1063892	0.0469	3.18e-06	14741	0.00173378	25.5986		Matrix metalloproteinase-10 levels	rs192820441	A	G	0.2701	0.9874	12	117560675	0.0603	7.49e-06	13394	0.00181528	24.3544
Matrix metalloproteinase-10 levels	rs112966738	T	C	0.2201	0.9801	12	81249363	0.0486	5.93e-06	14296	0.0018897	27.0626		Matrix metalloproteinase-10 levels	rs2584662	A	C	-0.0597	0.585	17	47470487	0.0122	9.91e-07	14296	0.00173054	24.7793
Matrix metalloproteinase-10 levels	rs113958571	A	G	-0.2315	0.0188	17	20711695	0.0503	4.18e-06	14296	0.00197719	28.3179		Matrix metalloproteinase-10 levels	rs34387740	A	G	0.0845	0.1751	9	136375396	0.019	8.69e-06	11345	0.00206268	23.4453
Matrix metalloproteinase-10 levels	rs112327130	C	G	-0.2862	0.0153	9	77953661	0.0608	2.51e-06	12456	0.00246811	30.8139		Matrix metalloproteinase-10 levels	rs3742926	T	C	-0.0912	0.0978	14	33014869	0.0196	3.27e-06	14744	0.00146778	21.6698
Matrix metalloproteinase-10 levels	rs72699188	C	G	-0.0931	0.8507	14	6176871	0.0166	2.04e-08	14744	0.00220174	32.5296		Matrix metalloproteinase-10 levels	rs55804377	A	G	-0.2185	0.0185	10	1063892	0.0469	3.18e-06	14741	0.00173378	25.5986
Matrix metalloproteinase-10 levels	rs138847931	T	C	-0.3484	0.9866	10	167150835	0.0769	5.88e-06	11439	0.00320946	36.8248		Matrix metalloproteinase-10 levels	rs55942631	T	G	0.1032	0.9147	8	99434029	0.023	7.22e-06	14296	0.00166195	23.7954
Matrix metalloproteinase-10 levels	rs142915220	A	G	-0.3256	0.9794	8	102881952	0.0494	4.37e-11	13809	0.00427786	59.3181		Matrix metalloproteinase-10 levels	rs72699188	C	G	-0.0931	0.8507	9	6176871	0.0166	2.04e-08	14744	0.00220174	32.5296
Matrix metalloproteinase-10 levels	rs17099622	A	G	-0.2064	0.9296	9	102700352	0.0233	8.12e-19	14296	0.00557594	80.1494		Matrix metalloproteinase-10 levels	rs7683424	A	G	0.054	0.4046	4	187115945	0.0121	8.09e-06	14296	0.00140492	20.1102
Matrix metalloproteinase-10 levels	rs11225354	T	C	0.2957	0.879	4	102510046	0.0181	5.38e-60	14296	0.0185997	270.903		Matrix metalloproteinase-10 levels	rs7966257	C	G	-0.0819	0.1335	12	111251437	0.0178	4.2e-06	14295	0.00155184	22.215
Matrix metalloproteinase-10 levels	rs17860955	T	C	1.1371	0.983	12	102649482	0.047	2.6e-129	14256	0.0432145	643.801		Monocyte chemoattractant protein 2 levels	rs12523126	A	T	0.1121	0.0746	5	165649355	0.0232	1.35e-06	14288	0.00173504	24.8299
Monocyte chemoattractant protein 2 levels	rs7550207	T	C	0.0672	0.769	5	159174885	0.0139	1.33e-06	14736	0.00160438	23.6769		Monocyte chemoattractant protein 2 levels	rs2005792	A	G	0.1744	0.7531	17	32565404	0.0136	1.21e-37	14729	0.0113109	168.481
Monocyte chemoattractant protein 2 levels	rs75580960	T	C	-0.0904	0.8703	17	2151761	0.0188	1.52e-06	13224	0.00184491	24.4385		Monocyte chemoattractant protein 2 levels	rs3136674	T	C	-0.1803	0.9455	17	32682616	0.0267	1.45e-11	14736	0.00335027	49.5288
Monocyte chemoattractant protein 2 levels	rs12523126	A	T	0.1121	0.0746	17	165649355	0.0232	1.35e-06	14288	0.00173504	24.8299		Monocyte chemoattractant protein 2 levels	rs744156	A	C	-0.1588	0.9594	16	4700056	0.0325	1.03e-06	13663	0.00196452	26.8902
Monocyte chemoattractant protein 2 levels	rs744156	A	C	-0.1588	0.9594	16	4700056	0.0325	1.03e-06	13663	0.00196452	26.8902		Monocyte chemoattractant protein 2 levels	rs7550207	T	C	0.0672	0.769	1	159174885	0.0139	1.33e-06	14736	0.00160438	23.6769
Monocyte chemoattractant protein 2 levels	rs3136674	T	C	-0.1803	0.9455	1	32682616	0.0267	1.45e-11	14736	0.00335027	49.5288		Monocyte chemoattractant protein 2 levels	rs75580960	T	C	-0.0904	0.8703	19	2151761	0.0188	1.52e-06	13224	0.00184491	24.4385
Monocyte chemoattractant protein 2 levels	rs2005792	A	G	0.1744	0.7531	19	32565404	0.0136	1.21e-37	14729	0.0113109	168.481		Monocyte chemoattractant protein-1 levels	rs11214549	A	G	-0.1673	0.0305	11	113108311	0.0376	8.61e-06	14732	0.00165527	24.4226
Monocyte chemoattractant protein-1 levels	rs352082	C	G	0.0788	0.1269	11	114180646	0.0178	9.56e-06	14284	0.00137597	19.6786		Monocyte chemoattractant protein-1 levels	rs117265389	C	G	0.1734	0.0256	16	4938452	0.0377	4.24e-06	14733	0.00150005	22.1304
Monocyte chemoattractant protein-1 levels	rs1788443	T	C	-0.0537	0.5055	16	43981957	0.0119	6.4e-06	14285	0.00144167	20.6211		Monocyte chemoattractant protein-1 levels	rs117317477	T	G	-0.3227	0.0125	22	21921920	0.0704	4.57e-06	11725	0.00257084	30.2156
Monocyte chemoattractant protein-1 levels	rs9324105	T	C	-0.0775	0.1395	22	29273195	0.0175	9.49e-06	14285	0.00144198	20.6255		Monocyte chemoattractant protein-1 levels	rs117510656	T	C	-0.2587	0.9806	11	87277670	0.0562	4.16e-06	14285	0.00254634	36.4622
Monocyte chemoattractant protein-1 levels	rs207311	T	C	0.0579	0.6697	11	19075878	0.0126	4.32e-06	14285	0.00148312	21.2149		Monocyte chemoattractant protein-1 levels	rs11870164	T	C	0.0751	0.2772	17	32567679	0.013	7.61e-09	14733	0.00226007	33.3685
Monocyte chemoattractant protein-1 levels	rs12133241	T	G	0.0728	0.8345	17	14260220	0.0157	3.54e-06	14713	0.00146392	21.5673		Monocyte chemoattractant protein-1 levels	rs12075	A	G	0.1694	0.5552	1	159175354	0.0113	8.39e-51	14730	0.0141733	211.746
Monocyte chemoattractant protein-1 levels	rs117265389	C	G	0.1734	0.0256	1	4938452	0.0377	4.24e-06	14733	0.00150005	22.1304		Monocyte chemoattractant protein-1 levels	rs12133241	T	G	0.0728	0.8345	1	14260220	0.0157	3.54e-06	14713	0.00146392	21.5673
Monocyte chemoattractant protein-1 levels	rs142018247	T	C	0.1966	0.02	1	114120803	0.0442	8.67e-06	14726	0.00151514	22.3428		Monocyte chemoattractant protein-1 levels	rs12367122	A	G	0.0739	0.1756	12	30998369	0.0159	3.35e-06	14284	0.00158118	22.6182
Monocyte chemoattractant protein-1 levels	rs4682862	A	G	0.0576	0.6154	12	42877413	0.0122	2.34e-06	14285	0.00157051	22.4669		Monocyte chemoattractant protein-1 levels	rs142018247	T	C	0.1966	0.02	2	114120803	0.0442	8.67e-06	14726	0.00151514	22.3428
Monocyte chemoattractant protein-1 levels	rs12367122	A	G	0.0739	0.1756	2	30998369	0.0159	3.35e-06	14284	0.00158118	22.6182		Monocyte chemoattractant protein-1 levels	rs146186562	T	G	-0.2293	0.9789	6	20408729	0.0497	3.96e-06	14285	0.002172	31.0901
Monocyte chemoattractant protein-1 levels	rs2544916	A	T	0.1653	0.9698	6	100158495	0.0366	6.29e-06	14720	0.00160053	23.5944		Monocyte chemoattractant protein-1 levels	rs148307902	A	G	0.2553	0.0243	5	2885014	0.0538	2.08e-06	13798	0.00309068	42.7712
Monocyte chemoattractant protein-1 levels	rs7619350	A	G	0.0986	0.118	5	132269435	0.0201	9.32e-07	11764	0.00202365	23.8504		Monocyte chemoattractant protein-1 levels	rs149604038	C	G	-0.2813	0.9851	3	185463545	0.0556	4.21e-07	13798	0.00232293	32.1218
Monocyte chemoattractant protein-1 levels	rs72730728	A	T	0.1238	0.9416	3	36424241	0.0272	5.33e-06	14285	0.00168558	24.1159		Monocyte chemoattractant protein-1 levels	rs1788443	T	C	-0.0537	0.5055	21	43981957	0.0119	6.4e-06	14285	0.00144167	20.6211
Monocyte chemoattractant protein-1 levels	rs11214549	A	G	-0.1673	0.0305	21	113108311	0.0376	8.61e-06	14732	0.00165527	24.4226		Monocyte chemoattractant protein-1 levels	rs181998213	T	C	0.3723	0.9872	3	46519788	0.0695	8.47e-08	14285	0.00350293	50.2082
Monocyte chemoattractant protein-1 levels	rs77128226	T	C	-0.1063	0.0875	3	15213518	0.0218	1.08e-06	14285	0.00180442	25.8191		Monocyte chemoattractant protein-1 levels	rs1846616	A	T	0.0856	0.362	3	46032441	0.0119	6.33e-13	14719	0.0033846	49.9803
Monocyte chemoattractant protein-1 levels	rs77344300	T	C	-0.1381	0.0491	3	78838039	0.0293	2.44e-06	14733	0.00178088	26.2809		Monocyte chemoattractant protein-1 levels	rs190108694	A	G	-0.2084	0.0286	18	75133468	0.0455	4.64e-06	11325	0.00241318	27.3905
Monocyte chemoattractant protein-1 levels	rs34292320	T	C	-0.0684	0.2742	18	43553825	0.0134	3.32e-07	14285	0.0018622	26.6474		Monocyte chemoattractant protein-1 levels	rs207311	T	C	0.0579	0.6697	4	19075878	0.0126	4.32e-06	14285	0.00148312	21.2149
Monocyte chemoattractant protein-1 levels	rs190108694	A	G	-0.2084	0.0286	4	75133468	0.0455	4.64e-06	11325	0.00241318	27.3905		Monocyte chemoattractant protein-1 levels	rs2544916	A	T	0.1653	0.9698	5	100158495	0.0366	6.29e-06	14720	0.00160053	23.5944
Monocyte chemoattractant protein-1 levels	rs9942602	T	C	0.0618	0.4922	5	17977054	0.0117	1.28e-07	14728	0.00190916	28.168		Monocyte chemoattractant protein-1 levels	rs34292320	T	C	-0.0684	0.2742	13	43553825	0.0134	3.32e-07	14285	0.0018622	26.6474
Monocyte chemoattractant protein-1 levels	rs117317477	T	G	-0.3227	0.0125	13	21921920	0.0704	4.57e-06	11725	0.00257084	30.2156		Monocyte chemoattractant protein-1 levels	rs352082	C	G	0.0788	0.1269	6	114180646	0.0178	9.56e-06	14284	0.00137597	19.6786
Monocyte chemoattractant protein-1 levels	rs146186562	T	G	-0.2293	0.9789	6	20408729	0.0497	3.96e-06	14285	0.002172	31.0901		Monocyte chemoattractant protein-1 levels	rs35728689	A	G	0.3004	0.0959	3	46390228	0.0198	5.44e-52	14732	0.0156482	234.162
Monocyte chemoattractant protein-1 levels	rs149604038	C	G	-0.2813	0.9851	3	185463545	0.0556	4.21e-07	13798	0.00232293	32.1218		Monocyte chemoattractant protein-1 levels	rs4682862	A	G	0.0576	0.6154	3	42877413	0.0122	2.34e-06	14285	0.00157051	22.4669
Monocyte chemoattractant protein-1 levels	rs11870164	T	C	0.0751	0.2772	3	32567679	0.013	7.61e-09	14733	0.00226007	33.3685		Monocyte chemoattractant protein-1 levels	rs72730728	A	T	0.1238	0.9416	5	36424241	0.0272	5.33e-06	14285	0.00168558	24.1159
Monocyte chemoattractant protein-1 levels	rs117510656	T	C	-0.2587	0.9806	5	87277670	0.0562	4.16e-06	14285	0.00254634	36.4622		Monocyte chemoattractant protein-1 levels	rs7619350	A	G	0.0986	0.118	3	132269435	0.0201	9.32e-07	11764	0.00202365	23.8504
Monocyte chemoattractant protein-1 levels	rs148307902	A	G	0.2553	0.0243	3	2885014	0.0538	2.08e-06	13798	0.00309068	42.7712		Monocyte chemoattractant protein-1 levels	rs77128226	T	C	-0.1063	0.0875	20	15213518	0.0218	1.08e-06	14285	0.00180442	25.8191
Monocyte chemoattractant protein-1 levels	rs79697698	T	C	-0.348	0.0136	20	9086080	0.0653	9.86e-08	13752	0.00324923	44.8226		Monocyte chemoattractant protein-1 levels	rs77344300	T	C	-0.1381	0.0491	9	78838039	0.0293	2.44e-06	14733	0.00178088	26.2809
Monocyte chemoattractant protein-1 levels	rs1846616	A	T	0.0856	0.362	9	46032441	0.0119	6.33e-13	14719	0.0033846	49.9803		Monocyte chemoattractant protein-1 levels	rs79697698	T	C	-0.348	0.0136	20	9086080	0.0653	9.86e-08	13752	0.00324923	44.8226
Monocyte chemoattractant protein-1 levels	rs181998213	T	C	0.3723	0.9872	20	46519788	0.0695	8.47e-08	14285	0.00350293	50.2082		Monocyte chemoattractant protein-1 levels	rs9324105	T	C	-0.0775	0.1395	14	29273195	0.0175	9.49e-06	14285	0.00144198	20.6255
Monocyte chemoattractant protein-1 levels	rs12075	A	G	0.1694	0.5552	14	159175354	0.0113	8.39e-51	14730	0.0141733	211.746		Monocyte chemoattractant protein-1 levels	rs9942602	T	C	0.0618	0.4922	7	17977054	0.0117	1.28e-07	14728	0.00190916	28.168
Monocyte chemoattractant protein-1 levels	rs35728689	A	G	0.3004	0.0959	7	46390228	0.0198	5.44e-52	14732	0.0156482	234.162		Monocyte chemoattractant protein-3 levels	rs116170440	A	G	-0.257	0.0167	4	36138371	0.0579	9.05e-06	10848	0.0021692	23.5782
Monocyte chemoattractant protein-3 levels	rs28571854	T	C	-0.1098	0.0785	4	16472947	0.0247	8.78e-06	11775	0.00174421	20.5705		Monocyte chemoattractant protein-3 levels	rs12075	A	G	-0.0899	0.5624	1	159175354	0.013	4.67e-12	11780	0.00397807	47.0408
Monocyte chemoattractant protein-3 levels	rs12661848	T	G	0.0655	0.5602	1	123906471	0.0147	8.36e-06	9889	0.00211403	20.9457		Monocyte chemoattractant protein-3 levels	rs12661848	T	G	0.0655	0.5602	6	123906471	0.0147	8.36e-06	9889	0.00211403	20.9457
Monocyte chemoattractant protein-3 levels	rs28667091	T	G	-0.0613	0.4117	6	47682997	0.0133	4.05e-06	11782	0.00182025	21.4816		Monocyte chemoattractant protein-3 levels	rs139796674	A	G	0.2334	0.0249	9	110584352	0.0492	2.1e-06	11335	0.00264533	30.0591
Monocyte chemoattractant protein-3 levels	rs72939501	A	G	-0.1014	0.1082	9	60781974	0.0226	7.23e-06	11335	0.00198427	22.5324		Monocyte chemoattractant protein-3 levels	rs146174820	A	G	0.2663	0.0247	2	68614232	0.0547	1.13e-06	10469	0.00341671	35.8853
Monocyte chemoattractant protein-3 levels	rs74157668	T	C	0.1574	0.0404	2	121143312	0.0343	4.46e-06	11781	0.00192093	22.6702		Monocyte chemoattractant protein-3 levels	rs147793446	A	G	0.1941	0.0345	1	201769310	0.0413	2.6e-06	11770	0.00250988	29.6106
Monocyte chemoattractant protein-3 levels	rs72793575	A	G	0.1043	0.1037	1	23771966	0.0235	9.07e-06	11335	0.00202223	22.9644		Monocyte chemoattractant protein-3 levels	rs148859911	A	G	0.1507	0.05	11	42245173	0.0328	4.34e-06	11771	0.0021575	25.4465
Monocyte chemoattractant protein-3 levels	rs8129542	A	T	-0.1022	0.1218	11	45846823	0.0228	7.38e-06	10271	0.00223446	22.9971		Monocyte chemoattractant protein-3 levels	rs16947053	A	G	0.2264	0.9779	15	93092575	0.0487	3.34e-06	11783	0.00221549	26.1586
Monocyte chemoattractant protein-3 levels	rs9968876	T	G	-0.1046	0.8991	15	100087282	0.0221	2.21e-06	11774	0.00198515	23.4156		Monocyte chemoattractant protein-3 levels	rs182239847	T	G	-0.1716	0.9096	4	144892144	0.0359	1.75e-06	9453	0.00484265	45.9906
Monocyte chemoattractant protein-3 levels	rs116170440	A	G	-0.257	0.0167	4	36138371	0.0579	9.05e-06	10848	0.0021692	23.5782		Monocyte chemoattractant protein-3 levels	rs187435509	T	G	0.171	0.0356	16	4844729	0.0381	7.18e-06	11780	0.00200784	23.6959
Monocyte chemoattractant protein-3 levels	rs187435509	T	G	0.171	0.0356	16	4844729	0.0381	7.18e-06	11780	0.00200784	23.6959		Monocyte chemoattractant protein-3 levels	rs2228467	T	C	-0.3169	0.9268	3	42906116	0.0252	2.88e-36	11782	0.0136261	162.733
Monocyte chemoattractant protein-3 levels	rs481267	A	G	-0.0754	0.3263	3	108717820	0.015	4.99e-07	9889	0.00249952	24.7747		Monocyte chemoattractant protein-3 levels	rs28571854	T	C	-0.1098	0.0785	9	16472947	0.0247	8.78e-06	11775	0.00174421	20.5705
Monocyte chemoattractant protein-3 levels	rs148859911	A	G	0.1507	0.05	9	42245173	0.0328	4.34e-06	11771	0.0021575	25.4465		Monocyte chemoattractant protein-3 levels	rs28667091	T	G	-0.0613	0.4117	4	47682997	0.0133	4.05e-06	11782	0.00182025	21.4816
Monocyte chemoattractant protein-3 levels	rs7327202	C	G	-0.0969	0.1497	4	58931726	0.0194	5.89e-07	10903	0.00239041	26.1202		Monocyte chemoattractant protein-3 levels	rs4146770	T	C	-0.0933	0.7978	3	151048544	0.0165	1.56e-08	11760	0.00280846	33.1149
Monocyte chemoattractant protein-3 levels	rs16947053	A	G	0.2264	0.9779	3	93092575	0.0487	3.34e-06	11783	0.00221549	26.1586		Monocyte chemoattractant protein-3 levels	rs481267	A	G	-0.0754	0.3263	1	108717820	0.015	4.99e-07	9889	0.00249952	24.7747
Monocyte chemoattractant protein-3 levels	rs78848134	T	C	0.2441	0.0198	1	41126657	0.0514	2.04e-06	11296	0.00231284	26.1818		Monocyte chemoattractant protein-3 levels	rs7116054	T	C	-0.0998	0.1822	11	68891695	0.0179	2.47e-08	11335	0.00296815	33.7382
Monocyte chemoattractant protein-3 levels	rs72689930	T	G	0.1624	0.9529	11	158925763	0.0363	7.68e-06	11783	0.00236739	27.9564		Monocyte chemoattractant protein-3 levels	rs7213460	A	G	0.0942	0.4161	17	32522613	0.0132	9.58e-13	11780	0.00431189	51.0054
Monocyte chemoattractant protein-3 levels	rs147793446	A	G	0.1941	0.0345	17	201769310	0.0413	2.6e-06	11770	0.00250988	29.6106		Monocyte chemoattractant protein-3 levels	rs72689930	T	G	0.1624	0.9529	4	158925763	0.0363	7.68e-06	11783	0.00236739	27.9564
Monocyte chemoattractant protein-3 levels	rs139796674	A	G	0.2334	0.0249	4	110584352	0.0492	2.1e-06	11335	0.00264533	30.0591		Monocyte chemoattractant protein-3 levels	rs72793575	A	G	0.1043	0.1037	2	23771966	0.0235	9.07e-06	11335	0.00202223	22.9644
Monocyte chemoattractant protein-3 levels	rs4146770	T	C	-0.0933	0.7978	2	151048544	0.0165	1.56e-08	11760	0.00280846	33.1149		Monocyte chemoattractant protein-3 levels	rs72939501	A	G	-0.1014	0.1082	18	60781974	0.0226	7.23e-06	11335	0.00198427	22.5324
Monocyte chemoattractant protein-3 levels	rs7116054	T	C	-0.0998	0.1822	18	68891695	0.0179	2.47e-08	11335	0.00296815	33.7382		Monocyte chemoattractant protein-3 levels	rs7327202	C	G	-0.0969	0.1497	13	58931726	0.0194	5.89e-07	10903	0.00239041	26.1202
Monocyte chemoattractant protein-3 levels	rs146174820	A	G	0.2663	0.0247	13	68614232	0.0547	1.13e-06	10469	0.00341671	35.8853		Monocyte chemoattractant protein-3 levels	rs74157668	T	C	0.1574	0.0404	10	121143312	0.0343	4.46e-06	11781	0.00192093	22.6702
Monocyte chemoattractant protein-3 levels	rs182239847	T	G	-0.1716	0.9096	10	144892144	0.0359	1.75e-06	9453	0.00484265	45.9906		Monocyte chemoattractant protein-3 levels	rs78848134	T	C	0.2441	0.0198	20	41126657	0.0514	2.04e-06	11296	0.00231284	26.1818
Monocyte chemoattractant protein-3 levels	rs12075	A	G	-0.0899	0.5624	20	159175354	0.013	4.67e-12	11780	0.00397807	47.0408		Monocyte chemoattractant protein-3 levels	rs8129542	A	T	-0.1022	0.1218	21	45846823	0.0228	7.38e-06	10271	0.00223446	22.9971
Monocyte chemoattractant protein-3 levels	rs7213460	A	G	0.0942	0.4161	21	32522613	0.0132	9.58e-13	11780	0.00431189	51.0054		Monocyte chemoattractant protein-3 levels	rs9968876	T	G	-0.1046	0.8991	6	100087282	0.0221	2.21e-06	11774	0.00198515	23.4156
Monocyte chemoattractant protein-3 levels	rs2228467	T	C	-0.3169	0.9268	6	42906116	0.0252	2.88e-36	11782	0.0136261	162.733		Monocyte chemoattractant protein-4 levels	rs10140592	A	G	0.2704	0.0209	14	70451473	0.0553	1.01e-06	13753	0.00299238	41.2717
Monocyte chemoattractant protein-4 levels	rs56003568	C	G	0.0569	0.2956	14	203491699	0.0126	6.31e-06	14734	0.00134827	19.8896		Monocyte chemoattractant protein-4 levels	rs113911480	T	G	-0.1502	0.9632	14	29113167	0.0333	6.47e-06	14709	0.00159932	23.5588
Monocyte chemoattractant protein-4 levels	rs72832833	A	G	-0.0635	0.7811	14	117669867	0.0143	8.97e-06	14734	0.00137889	20.3419		Monocyte chemoattractant protein-4 levels	rs115511138	A	G	0.1956	0.9694	4	115566991	0.042	3.21e-06	13944	0.00226982	31.7179
Monocyte chemoattractant protein-4 levels	rs148945704	C	G	-0.2016	0.0179	4	160090389	0.0456	9.82e-06	14232	0.00142896	20.3632		Monocyte chemoattractant protein-4 levels	rs12075	A	G	0.189	0.5553	1	159175354	0.0114	9.89e-62	14733	0.017642	264.552
Monocyte chemoattractant protein-4 levels	rs8112014	A	G	-0.0578	0.2923	1	14773077	0.0126	4.49e-06	14724	0.00138218	20.3766		Monocyte chemoattractant protein-4 levels	rs144118870	A	G	0.1749	0.963	6	31214807	0.0368	2.01e-06	14735	0.00217991	32.1867
Monocyte chemoattractant protein-4 levels	rs34202150	T	C	0.08	0.8698	6	24019294	0.0181	9.88e-06	14288	0.00144957	20.7387		Monocyte chemoattractant protein-4 levels	rs144982290	T	C	0.2271	0.025	4	153541434	0.05	5.57e-06	13801	0.00251425	34.7816
Monocyte chemoattractant protein-4 levels	rs2497351	T	C	0.0668	0.2018	4	94520346	0.0145	4.09e-06	14736	0.00143753	21.211		Monocyte chemoattractant protein-4 levels	rs148945704	C	G	-0.2016	0.0179	2	160090389	0.0456	9.82e-06	14232	0.00142896	20.3632
Monocyte chemoattractant protein-4 levels	rs438824	A	G	-0.0548	0.4985	2	102016891	0.0121	5.93e-06	14287	0.00150151	21.4813		Monocyte chemoattractant protein-4 levels	rs2497351	T	C	0.0668	0.2018	10	94520346	0.0145	4.09e-06	14736	0.00143753	21.211
Monocyte chemoattractant protein-4 levels	rs2631360	A	G	0.0609	0.5448	10	131707429	0.0131	3.34e-06	11782	0.00183952	21.7095		Monocyte chemoattractant protein-4 levels	rs2631360	A	G	0.0609	0.5448	5	131707429	0.0131	3.34e-06	11782	0.00183952	21.7095
Monocyte chemoattractant protein-4 levels	rs847767	A	G	0.077	0.8533	5	40051588	0.0168	4.58e-06	14733	0.00148437	21.8988		Monocyte chemoattractant protein-4 levels	rs2721961	T	G	-0.1201	0.7293	8	116657911	0.0133	1.72e-19	14288	0.00569522	81.8279
Monocyte chemoattractant protein-4 levels	rs77609620	C	G	-0.1093	0.0716	8	18452787	0.0243	6.86e-06	14288	0.00158825	22.7258		Monocyte chemoattractant protein-4 levels	rs3136676	A	G	0.3903	0.9384	17	32683289	0.0251	1.6e-54	14728	0.0176115	263.996
Monocyte chemoattractant protein-4 levels	rs55842014	A	G	-0.0638	0.3598	17	46289113	0.0131	1.11e-06	12404	0.0018752	23.3		Monocyte chemoattractant protein-4 levels	rs34202150	T	C	0.08	0.8698	16	24019294	0.0181	9.88e-06	14288	0.00144957	20.7387
Monocyte chemoattractant protein-4 levels	rs113911480	T	G	-0.1502	0.9632	16	29113167	0.0333	6.47e-06	14709	0.00159932	23.5588		Monocyte chemoattractant protein-4 levels	rs3917900	A	G	0.1557	0.6401	17	32587314	0.012	1.7e-38	14730	0.0111696	166.364
Monocyte chemoattractant protein-4 levels	rs4980395	T	C	0.0748	0.184	17	1876594	0.0164	5.09e-06	14288	0.00168012	24.0426		Monocyte chemoattractant protein-4 levels	rs438824	A	G	-0.0548	0.4985	9	102016891	0.0121	5.93e-06	14287	0.00150151	21.4813
Monocyte chemoattractant protein-4 levels	rs62201455	A	C	-0.2136	0.9807	9	12689462	0.0451	2.18e-06	14722	0.00172713	25.4674		Monocyte chemoattractant protein-4 levels	rs4980395	T	C	0.0748	0.184	11	1876594	0.0164	5.09e-06	14288	0.00168012	24.0426
Monocyte chemoattractant protein-4 levels	rs74794857	T	C	0.0674	0.4123	11	22143588	0.0139	1.24e-06	11760	0.0022015	25.9424		Monocyte chemoattractant protein-4 levels	rs55842014	A	G	-0.0638	0.3598	3	46289113	0.0131	1.11e-06	12404	0.0018752	23.3
Monocyte chemoattractant protein-4 levels	rs926646	T	C	0.1432	0.9545	3	20023326	0.0304	2.47e-06	14732	0.00178116	26.2833		Monocyte chemoattractant protein-4 levels	rs56003568	C	G	0.0569	0.2956	2	203491699	0.0126	6.31e-06	14734	0.00134827	19.8896
Monocyte chemoattractant protein-4 levels	rs62336911	T	C	0.1569	0.0417	2	176433708	0.0332	2.29e-06	14288	0.00196749	28.163		Monocyte chemoattractant protein-4 levels	rs62201455	A	C	-0.2136	0.9807	20	12689462	0.0451	2.18e-06	14722	0.00172713	25.4674
Monocyte chemoattractant protein-4 levels	rs115511138	A	G	0.1956	0.9694	20	115566991	0.042	3.21e-06	13944	0.00226982	31.7179		Monocyte chemoattractant protein-4 levels	rs62336911	T	C	0.1569	0.0417	4	176433708	0.0332	2.29e-06	14288	0.00196749	28.163
Monocyte chemoattractant protein-4 levels	rs144118870	A	G	0.1749	0.963	4	31214807	0.0368	2.01e-06	14735	0.00217991	32.1867		Monocyte chemoattractant protein-4 levels	rs72825017	T	G	-0.1997	0.0594	17	32529710	0.0251	1.77e-15	14730	0.00445633	65.9266
Monocyte chemoattractant protein-4 levels	rs144982290	T	C	0.2271	0.025	17	153541434	0.05	5.57e-06	13801	0.00251425	34.7816		Monocyte chemoattractant protein-4 levels	rs72832833	A	G	-0.0635	0.7811	10	117669867	0.0143	8.97e-06	14734	0.00137889	20.3419
Monocyte chemoattractant protein-4 levels	rs10140592	A	G	0.2704	0.0209	10	70451473	0.0553	1.01e-06	13753	0.00299238	41.2717		Monocyte chemoattractant protein-4 levels	rs74794857	T	C	0.0674	0.4123	5	22143588	0.0139	1.24e-06	11760	0.0022015	25.9424
Monocyte chemoattractant protein-4 levels	rs72825017	T	G	-0.1997	0.0594	5	32529710	0.0251	1.77e-15	14730	0.00445633	65.9266		Monocyte chemoattractant protein-4 levels	rs7612912	T	C	0.1281	0.6276	3	42910621	0.012	1.33e-26	14714	0.00767045	113.72
Monocyte chemoattractant protein-4 levels	rs2721961	T	G	-0.1201	0.7293	3	116657911	0.0133	1.72e-19	14288	0.00569522	81.8279		Monocyte chemoattractant protein-4 levels	rs77609620	C	G	-0.1093	0.0716	19	18452787	0.0243	6.86e-06	14288	0.00158825	22.7258
Monocyte chemoattractant protein-4 levels	rs7612912	T	C	0.1281	0.6276	19	42910621	0.012	1.33e-26	14714	0.00767045	113.72		Monocyte chemoattractant protein-4 levels	rs8112014	A	G	-0.0578	0.2923	19	14773077	0.0126	4.49e-06	14724	0.00138218	20.3766
Monocyte chemoattractant protein-4 levels	rs3917900	A	G	0.1557	0.6401	19	32587314	0.012	1.7e-38	14730	0.0111696	166.364		Monocyte chemoattractant protein-4 levels	rs847767	A	G	0.077	0.8533	6	40051588	0.0168	4.58e-06	14733	0.00148437	21.8988
Monocyte chemoattractant protein-4 levels	rs3136676	A	G	0.3903	0.9384	6	32683289	0.0251	1.6e-54	14728	0.0176115	263.996		Monocyte chemoattractant protein-4 levels	rs926646	T	C	0.1432	0.9545	20	20023326	0.0304	2.47e-06	14732	0.00178116	26.2833
Monocyte chemoattractant protein-4 levels	rs12075	A	G	0.189	0.5553	20	159175354	0.0114	9.89e-62	14733	0.017642	264.552		Natural killer cell receptor 2B4 levels	rs10903115	A	G	-0.0559	0.4429	1	25261696	0.0122	4.61e-06	14286	0.00154203	22.0604
Natural killer cell receptor 2B4 levels	rs114344979	T	C	0.1066	0.0652	1	49094515	0.024	8.93e-06	14724	0.00138519	20.4211		Natural killer cell receptor 2B4 levels	rs10992054	T	C	-0.3705	0.9873	9	92856642	0.0763	1.2e-06	12304	0.00344238	42.4945
Natural killer cell receptor 2B4 levels	rs60006581	A	G	0.0905	0.9052	9	38144075	0.0203	8.27e-06	14724	0.00140566	20.7232		Natural killer cell receptor 2B4 levels	rs11020961	A	G	0.0768	0.8167	11	94575608	0.0161	1.84e-06	14287	0.00176595	25.2712
Natural killer cell receptor 2B4 levels	rs1574847	C	G	-0.0637	0.2366	11	27611759	0.0139	4.59e-06	14287	0.0014658	20.9697		Natural killer cell receptor 2B4 levels	rs11220506	A	G	-0.0702	0.1876	11	126335329	0.0147	1.79e-06	14729	0.00150213	22.1551
Natural killer cell receptor 2B4 levels	rs34826779	T	G	0.063	0.248	11	106570964	0.0138	4.99e-06	14287	0.00148041	21.1789		Natural killer cell receptor 2B4 levels	rs11265488	A	G	-0.0624	0.4675	1	160773957	0.0118	1.24e-07	14287	0.00193865	27.7475
Natural killer cell receptor 2B4 levels	rs2554697	A	G	0.0627	0.6347	1	3921805	0.0134	2.88e-06	11782	0.00182299	21.514		Natural killer cell receptor 2B4 levels	rs11265493	A	G	0.2122	0.4066	1	160803802	0.0119	3.99e-71	14287	0.0217288	317.29
Natural killer cell receptor 2B4 levels	rs10903115	A	G	-0.0559	0.4429	1	25261696	0.0122	4.61e-06	14286	0.00154203	22.0604		Natural killer cell receptor 2B4 levels	rs114344979	T	C	0.1066	0.0652	2	49094515	0.024	8.93e-06	14724	0.00138519	20.4211
Natural killer cell receptor 2B4 levels	rs11220506	A	G	-0.0702	0.1876	2	126335329	0.0147	1.79e-06	14729	0.00150213	22.1551		Natural killer cell receptor 2B4 levels	rs114758826	A	G	-0.1804	0.0393	4	174530615	0.0337	8.65e-08	14728	0.00245744	36.2775
Natural killer cell receptor 2B4 levels	rs140189694	A	T	0.2783	0.9887	4	113042679	0.0621	7.41e-06	12934	0.00173061	22.4191		Natural killer cell receptor 2B4 levels	rs139924614	A	G	0.1618	0.9666	22	17214005	0.0348	3.33e-06	14725	0.00169036	24.9294
Natural killer cell receptor 2B4 levels	rs73173072	A	T	0.1576	0.9675	22	167513752	0.0353	8.02e-06	14718	0.00156198	23.0221		Natural killer cell receptor 2B4 levels	rs140189694	A	T	0.2783	0.9887	5	113042679	0.0621	7.41e-06	12934	0.00173061	22.4191
Natural killer cell receptor 2B4 levels	rs72756898	C	G	0.2056	0.0192	5	64185695	0.0454	5.94e-06	14734	0.00159205	23.4915		Natural killer cell receptor 2B4 levels	rs1434219	T	C	-0.0589	0.4388	2	79554556	0.0123	1.68e-06	14287	0.00170862	24.4494
Natural killer cell receptor 2B4 levels	rs149826608	A	G	-0.3587	0.007	2	109234908	0.0807	8.8e-06	13156	0.00178871	23.5709		Natural killer cell receptor 2B4 levels	rs145111742	T	C	0.3046	0.0304	9	129557272	0.0689	9.83e-06	12304	0.00546961	67.6571
Natural killer cell receptor 2B4 levels	rs149458216	A	C	-0.2146	0.0182	9	48902293	0.047	4.97e-06	14725	0.00164583	24.2714		Natural killer cell receptor 2B4 levels	rs145175118	T	C	0.2308	0.9818	8	92927069	0.052	9.06e-06	14287	0.00190369	27.2461
Natural killer cell receptor 2B4 levels	rs1434219	T	C	-0.0589	0.4388	8	79554556	0.0123	1.68e-06	14287	0.00170862	24.4494		Natural killer cell receptor 2B4 levels	rs147033439	A	G	0.2053	0.0249	1	88677329	0.0411	5.88e-07	14731	0.00204671	30.2078
Natural killer cell receptor 2B4 levels	rs6928352	A	G	-0.1074	0.0794	1	614064	0.0215	5.87e-07	14731	0.00168628	24.8792		Natural killer cell receptor 2B4 levels	rs148214660	A	G	-0.2705	0.0131	3	112589458	0.0612	9.87e-06	14287	0.00189195	27.0777
Natural killer cell receptor 2B4 levels	rs139924614	A	G	0.1618	0.9666	3	17214005	0.0348	3.33e-06	14725	0.00169036	24.9294		Natural killer cell receptor 2B4 levels	rs149212182	T	C	0.2642	0.0173	20	60283624	0.059	7.54e-06	12321	0.00237335	29.3069
Natural killer cell receptor 2B4 levels	rs11020961	A	G	0.0768	0.8167	20	94575608	0.0161	1.84e-06	14287	0.00176595	25.2712		Natural killer cell receptor 2B4 levels	rs149458216	A	C	-0.2146	0.0182	16	48902293	0.047	4.97e-06	14725	0.00164583	24.2714
Natural killer cell receptor 2B4 levels	rs148214660	A	G	-0.2705	0.0131	16	112589458	0.0612	9.87e-06	14287	0.00189195	27.0777		Natural killer cell receptor 2B4 levels	rs149826608	A	G	-0.3587	0.007	7	109234908	0.0807	8.8e-06	13156	0.00178871	23.5709
Natural killer cell receptor 2B4 levels	rs145175118	T	C	0.2308	0.9818	7	92927069	0.052	9.06e-06	14287	0.00190369	27.2461		Natural killer cell receptor 2B4 levels	rs1574847	C	G	-0.0637	0.2366	4	27611759	0.0139	4.59e-06	14287	0.0014658	20.9697
Natural killer cell receptor 2B4 levels	rs11265488	A	G	-0.0624	0.4675	4	160773957	0.0118	1.24e-07	14287	0.00193865	27.7475		Natural killer cell receptor 2B4 levels	rs2554697	A	G	0.0627	0.6347	8	3921805	0.0134	2.88e-06	11782	0.00182299	21.514
Natural killer cell receptor 2B4 levels	rs78142752	T	C	0.2288	0.0184	8	96078542	0.0497	4.15e-06	14734	0.00189101	27.9112		Natural killer cell receptor 2B4 levels	rs3184504	T	C	0.116	0.4764	12	111884608	0.0128	1.27e-19	11784	0.00671301	79.6272
Natural killer cell receptor 2B4 levels	rs149212182	T	C	0.2642	0.0173	12	60283624	0.059	7.54e-06	12321	0.00237335	29.3069		Natural killer cell receptor 2B4 levels	rs34826779	T	G	0.063	0.248	8	106570964	0.0138	4.99e-06	14287	0.00148041	21.1789
Natural killer cell receptor 2B4 levels	rs147033439	A	G	0.2053	0.0249	8	88677329	0.0411	5.88e-07	14731	0.00204671	30.2078		Natural killer cell receptor 2B4 levels	rs3828139	T	C	0.0744	0.4677	1	44253015	0.0119	4.05e-10	14286	0.00275613	39.4774
Natural killer cell receptor 2B4 levels	rs56272634	T	C	0.0704	0.6994	1	111846068	0.0126	2.31e-08	14729	0.00208396	30.7546		Natural killer cell receptor 2B4 levels	rs4672486	A	G	0.0661	0.4329	2	62495209	0.0117	1.61e-08	14720	0.00214526	31.6418
Natural killer cell receptor 2B4 levels	rs4672486	A	G	0.0661	0.4329	2	62495209	0.0117	1.61e-08	14720	0.00214526	31.6418		Natural killer cell receptor 2B4 levels	rs56272634	T	C	0.0704	0.6994	2	111846068	0.0126	2.31e-08	14729	0.00208396	30.7546
Natural killer cell receptor 2B4 levels	rs114758826	A	G	-0.1804	0.0393	2	174530615	0.0337	8.65e-08	14728	0.00245744	36.2775		Natural killer cell receptor 2B4 levels	rs60006581	A	G	0.0905	0.9052	21	38144075	0.0203	8.27e-06	14724	0.00140566	20.7232
Natural killer cell receptor 2B4 levels	rs3828139	T	C	0.0744	0.4677	21	44253015	0.0119	4.05e-10	14286	0.00275613	39.4774		Natural killer cell receptor 2B4 levels	rs61865960	T	C	0.2604	0.9697	10	95662408	0.0584	8.24e-06	11810	0.00398467	47.2392
Natural killer cell receptor 2B4 levels	rs72837690	T	C	-0.0776	0.6405	10	7088423	0.0125	5.37e-10	14287	0.00277314	39.7244		Natural killer cell receptor 2B4 levels	rs6928352	A	G	-0.1074	0.0794	6	614064	0.0215	5.87e-07	14731	0.00168628	24.8792
Natural killer cell receptor 2B4 levels	rs10992054	T	C	-0.3705	0.9873	6	92856642	0.0763	1.2e-06	12304	0.00344238	42.4945		Natural killer cell receptor 2B4 levels	rs72756898	C	G	0.2056	0.0192	5	64185695	0.0454	5.94e-06	14734	0.00159205	23.4915
Natural killer cell receptor 2B4 levels	rs61865960	T	C	0.2604	0.9697	5	95662408	0.0584	8.24e-06	11810	0.00398467	47.2392		Natural killer cell receptor 2B4 levels	rs72837690	T	C	-0.0776	0.6405	17	7088423	0.0125	5.37e-10	14287	0.00277314	39.7244
Natural killer cell receptor 2B4 levels	rs145111742	T	C	0.3046	0.0304	17	129557272	0.0689	9.83e-06	12304	0.00546961	67.6571		Natural killer cell receptor 2B4 levels	rs73173072	A	T	0.1576	0.9675	3	167513752	0.0353	8.02e-06	14718	0.00156198	23.0221
Natural killer cell receptor 2B4 levels	rs3184504	T	C	0.116	0.4764	3	111884608	0.0128	1.27e-19	11784	0.00671301	79.6272		Natural killer cell receptor 2B4 levels	rs78142752	T	C	0.2288	0.0184	5	96078542	0.0497	4.15e-06	14734	0.00189101	27.9112
Natural killer cell receptor 2B4 levels	rs11265493	A	G	0.2122	0.4066	5	160803802	0.0119	3.99e-71	14287	0.0217288	317.29		Neurotrophin-3 levels	rs1009409	T	G	0.0552	0.3857	13	69789253	0.0121	5.07e-06	14295	0.0014439	20.6676
Neurotrophin-3 levels	rs255889	A	G	-0.0937	0.9203	13	111111113	0.0212	9.88e-06	14731	0.00128794	18.9946		Neurotrophin-3 levels	rs10121142	A	T	-0.0633	0.263	9	32900305	0.0139	5.26e-06	12844	0.00155332	19.9788
Neurotrophin-3 levels	rs871910	T	C	-0.0632	0.2256	9	7026672	0.0141	7.39e-06	14296	0.00139562	19.9769		Neurotrophin-3 levels	rs1017982	A	G	0.0623	0.2606	1	238095957	0.014	8.59e-06	14296	0.00149575	21.4123
Neurotrophin-3 levels	rs10121142	A	T	-0.0633	0.263	1	32900305	0.0139	5.26e-06	12844	0.00155332	19.9788		Neurotrophin-3 levels	rs10780690	T	G	0.0557	0.5265	9	87478172	0.012	3.46e-06	14296	0.00154689	22.1455
Neurotrophin-3 levels	rs7250584	T	C	-0.117	0.0529	9	8335689	0.026	6.8e-06	14743	0.00137168	20.2477		Neurotrophin-3 levels	rs11225042	A	C	-0.0973	0.8737	11	101727684	0.0203	1.64e-06	12412	0.0020894	25.9837
Neurotrophin-3 levels	rs1009409	T	G	0.0552	0.3857	11	69789253	0.0121	5.07e-06	14295	0.0014439	20.6676		Neurotrophin-3 levels	rs112418830	T	C	0.1366	0.0567	6	151293888	0.0263	2.06e-07	14296	0.00199602	28.5881
Neurotrophin-3 levels	rs12517801	A	G	-0.0555	0.3609	6	1731054	0.0121	4.5e-06	14726	0.00142093	20.9515		Neurotrophin-3 levels	rs116906009	T	C	-0.1839	0.9745	12	118360925	0.041	7.28e-06	14727	0.0016808	24.7914
Neurotrophin-3 levels	rs2846299	A	G	0.0582	0.3022	12	123375056	0.0125	3.22e-06	14721	0.00142857	21.0572		Neurotrophin-3 levels	rs11756802	A	T	-0.1414	0.0444	6	7170084	0.0319	9.31e-06	14296	0.00169663	24.2929
Neurotrophin-3 levels	rs1017982	A	G	0.0623	0.2606	6	238095957	0.014	8.59e-06	14296	0.00149575	21.4123		Neurotrophin-3 levels	rs12517801	A	G	-0.0555	0.3609	5	1731054	0.0121	4.5e-06	14726	0.00142093	20.9515
Neurotrophin-3 levels	rs10780690	T	G	0.0557	0.5265	5	87478172	0.012	3.46e-06	14296	0.00154689	22.1455		Neurotrophin-3 levels	rs145686993	C	G	-0.2464	0.0161	2	46306174	0.0539	4.84e-06	14257	0.00192348	27.4721
Neurotrophin-3 levels	rs3218587	A	G	0.1364	0.0429	2	111688927	0.0294	3.49e-06	14744	0.00152782	22.5576		Neurotrophin-3 levels	rs146532158	T	C	-0.1859	0.0249	10	115833862	0.0386	1.46e-06	14741	0.00167818	24.7762
Neurotrophin-3 levels	rs72652073	C	G	0.058	0.3811	10	72031901	0.0125	3.48e-06	14296	0.00158688	22.719		Neurotrophin-3 levels	rs17537796	A	C	-0.2571	0.9866	7	40026172	0.0553	3.33e-06	14254	0.00174775	24.9526
Neurotrophin-3 levels	rs77109322	T	C	0.1398	0.0423	7	240277019	0.0313	7.95e-06	14744	0.00158349	23.3808		Neurotrophin-3 levels	rs188129302	T	C	-0.2607	0.018	5	146781995	0.0577	6.24e-06	12412	0.00240268	29.8891
Neurotrophin-3 levels	rs2213143	T	C	-0.1139	0.0687	5	22401216	0.0253	6.73e-06	14296	0.00166006	23.7684		Neurotrophin-3 levels	rs2034246	A	C	0.0582	0.5677	5	114451587	0.012	1.23e-06	14296	0.00166257	23.8044
Neurotrophin-3 levels	rs2034246	A	C	0.0582	0.5677	5	114451587	0.012	1.23e-06	14296	0.00166257	23.8044		Neurotrophin-3 levels	rs2107473	A	G	-0.2393	0.0175	7	8762956	0.0507	2.36e-06	13394	0.00196918	26.4233
Neurotrophin-3 levels	rs79759094	A	G	-0.1163	0.0638	7	7533099	0.0251	3.6e-06	14728	0.00161577	23.8323		Neurotrophin-3 levels	rs2213143	T	C	-0.1139	0.0687	22	22401216	0.0253	6.73e-06	14296	0.00166006	23.7684
Neurotrophin-3 levels	rs73166403	T	C	-0.092	0.1114	22	152298228	0.02	4.22e-06	14296	0.0016757	23.9927		Neurotrophin-3 levels	rs255889	A	G	-0.0937	0.9203	5	111111113	0.0212	9.88e-06	14731	0.00128794	18.9946
Neurotrophin-3 levels	rs11756802	A	T	-0.1414	0.0444	5	7170084	0.0319	9.31e-06	14296	0.00169663	24.2929		Neurotrophin-3 levels	rs2846299	A	G	0.0582	0.3022	11	123375056	0.0125	3.22e-06	14721	0.00142857	21.0572
Neurotrophin-3 levels	rs146532158	T	C	-0.1859	0.0249	11	115833862	0.0386	1.46e-06	14741	0.00167818	24.7762		Neurotrophin-3 levels	rs28735437	C	G	-0.1168	0.1435	15	88514855	0.0164	1.06e-12	14737	0.00335347	49.5797
Neurotrophin-3 levels	rs116906009	T	C	-0.1839	0.9745	15	118360925	0.041	7.28e-06	14727	0.0016808	24.7914		Neurotrophin-3 levels	rs3218587	A	G	0.1364	0.0429	6	111688927	0.0294	3.49e-06	14744	0.00152782	22.5576
Neurotrophin-3 levels	rs17537796	A	C	-0.2571	0.9866	6	40026172	0.0553	3.33e-06	14254	0.00174775	24.9526		Neurotrophin-3 levels	rs5751454	T	C	0.1823	0.0287	22	43649715	0.0398	4.64e-06	13680	0.00185284	25.3902
Neurotrophin-3 levels	rs5751454	T	C	0.1823	0.0287	22	43649715	0.0398	4.64e-06	13680	0.00185284	25.3902		Neurotrophin-3 levels	rs58399805	A	T	0.1106	0.0799	12	5680104	0.022	4.98e-07	14737	0.00179855	26.5494
Neurotrophin-3 levels	rs11225042	A	C	-0.0973	0.8737	12	101727684	0.0203	1.64e-06	12412	0.0020894	25.9837		Neurotrophin-3 levels	rs7250584	T	C	-0.117	0.0529	19	8335689	0.026	6.8e-06	14743	0.00137168	20.2477
Neurotrophin-3 levels	rs2107473	A	G	-0.2393	0.0175	19	8762956	0.0507	2.36e-06	13394	0.00196918	26.4233		Neurotrophin-3 levels	rs72652073	C	G	0.058	0.3811	8	72031901	0.0125	3.48e-06	14296	0.00158688	22.719
Neurotrophin-3 levels	rs58399805	A	T	0.1106	0.0799	8	5680104	0.022	4.98e-07	14737	0.00179855	26.5494		Neurotrophin-3 levels	rs73166403	T	C	-0.092	0.1114	7	152298228	0.02	4.22e-06	14296	0.0016757	23.9927
Neurotrophin-3 levels	rs145686993	C	G	-0.2464	0.0161	7	46306174	0.0539	4.84e-06	14257	0.00192348	27.4721		Neurotrophin-3 levels	rs77065501	T	C	0.326	0.0135	8	143406020	0.0721	6.14e-06	10754	0.00283071	30.5222
Neurotrophin-3 levels	rs112418830	T	C	0.1366	0.0567	8	151293888	0.0263	2.06e-07	14296	0.00199602	28.5881		Neurotrophin-3 levels	rs77109322	T	C	0.1398	0.0423	2	240277019	0.0313	7.95e-06	14744	0.00158349	23.3808
Neurotrophin-3 levels	rs188129302	T	C	-0.2607	0.018	2	146781995	0.0577	6.24e-06	12412	0.00240268	29.8891		Neurotrophin-3 levels	rs79759094	A	G	-0.1163	0.0638	4	7533099	0.0251	3.6e-06	14728	0.00161577	23.8323
Neurotrophin-3 levels	rs77065501	T	C	0.326	0.0135	4	143406020	0.0721	6.14e-06	10754	0.00283071	30.5222		Neurotrophin-3 levels	rs871910	T	C	-0.0632	0.2256	10	7026672	0.0141	7.39e-06	14296	0.00139562	19.9769
Neurotrophin-3 levels	rs28735437	C	G	-0.1168	0.1435	10	88514855	0.0164	1.06e-12	14737	0.00335347	49.5797		Neurturin levels	rs10412462	A	C	-0.1731	0.0363	19	14691684	0.0366	2.25e-06	11790	0.00209639	24.7642
Neurturin levels	rs11766761	T	C	0.0729	0.8184	19	41670710	0.0165	9.95e-06	11783	0.00157967	18.6395		Neurturin levels	rs113580784	A	G	-0.2288	0.0208	20	55469957	0.0495	3.8e-06	11768	0.00213244	25.1439
Neurturin levels	rs48221	T	C	-0.0596	0.3995	20	8648067	0.0134	8.68e-06	11784	0.00170432	20.1146		Neurturin levels	rs117216753	T	C	0.2114	0.0291	15	28183982	0.0475	8.57e-06	9339	0.00252527	23.6381
Neurturin levels	rs908372	C	G	-0.0622	0.3324	15	172434373	0.0136	4.8e-06	11773	0.00171707	20.2464		Neurturin levels	rs11766761	T	C	0.0729	0.8184	7	41670710	0.0165	9.95e-06	11783	0.00157967	18.6395
Neurturin levels	rs8030121	A	G	0.0601	0.4519	7	51931074	0.0136	9.91e-06	11343	0.00178929	20.3287		Neurturin levels	rs140212763	T	G	-0.1599	0.9347	13	19290907	0.0358	7.95e-06	8783	0.00312113	27.4925
Neurturin levels	rs4723879	A	G	-0.0722	0.2241	13	4596494	0.0163	9.45e-06	11343	0.00181281	20.5964		Neurturin levels	rs143131035	T	C	-0.4361	0.0118	4	43313220	0.0867	4.91e-07	7585	0.00443536	33.7832
Neurturin levels	rs75066660	A	G	0.2148	0.0197	4	92157390	0.0476	6.4e-06	11789	0.00178207	21.0427		Neurturin levels	rs148658700	A	T	-0.3205	0.0145	9	138510992	0.0713	6.95e-06	11343	0.00293569	33.3917
Neurturin levels	rs62120726	A	G	0.0786	0.8077	9	15734798	0.0172	4.88e-06	11343	0.00191913	21.8067		Neurturin levels	rs182274799	A	G	0.1565	0.0646	11	10358788	0.031	4.46e-07	9461	0.00295998	28.0816
Neurturin levels	rs4360502	A	G	-0.0652	0.3445	11	214886642	0.0141	3.76e-06	11342	0.00191994	21.814		Neurturin levels	rs192427410	T	G	0.3743	0.0252	8	43185781	0.0786	1.92e-06	8783	0.00688313	60.8596
Neurturin levels	rs76807861	A	G	-0.2154	0.023	8	153460965	0.0486	9.33e-06	10901	0.00208518	22.7739		Neurturin levels	rs29630	T	C	-0.074	0.2493	5	171026588	0.0159	3.25e-06	11343	0.00204966	23.293
Neurturin levels	rs29630	T	C	-0.074	0.2493	5	171026588	0.0159	3.25e-06	11343	0.00204966	23.293		Neurturin levels	rs4360502	A	G	-0.0652	0.3445	1	214886642	0.0141	3.76e-06	11342	0.00191994	21.814
Neurturin levels	rs117216753	T	C	0.2114	0.0291	1	28183982	0.0475	8.57e-06	9339	0.00252527	23.6381		Neurturin levels	rs4723879	A	G	-0.0722	0.2241	7	4596494	0.0163	9.45e-06	11343	0.00181281	20.5964
Neurturin levels	rs10412462	A	C	-0.1731	0.0363	7	14691684	0.0366	2.25e-06	11790	0.00209639	24.7642		Neurturin levels	rs48221	T	C	-0.0596	0.3995	3	8648067	0.0134	8.68e-06	11784	0.00170432	20.1146
Neurturin levels	rs113580784	A	G	-0.2288	0.0208	3	55469957	0.0495	3.8e-06	11768	0.00213244	25.1439		Neurturin levels	rs62120726	A	G	0.0786	0.8077	2	15734798	0.0172	4.88e-06	11343	0.00191913	21.8067
Neurturin levels	rs77216559	T	C	0.1667	0.958	2	4475910	0.034	9.44e-07	11791	0.00223623	26.422		Neurturin levels	rs75066660	A	G	0.2148	0.0197	5	92157390	0.0476	6.4e-06	11789	0.00178207	21.0427
Neurturin levels	rs140212763	T	G	-0.1599	0.9347	5	19290907	0.0358	7.95e-06	8783	0.00312113	27.4925		Neurturin levels	rs76777800	T	C	0.3387	0.0176	3	73067086	0.0738	4.44e-06	6941	0.00396699	27.6366
Neurturin levels	rs76777800	T	C	0.3387	0.0176	3	73067086	0.0738	4.44e-06	6941	0.00396699	27.6366		Neurturin levels	rs76807861	A	G	-0.2154	0.023	6	153460965	0.0486	9.33e-06	10901	0.00208518	22.7739
Neurturin levels	rs182274799	A	G	0.1565	0.0646	6	10358788	0.031	4.46e-07	9461	0.00295998	28.0816		Neurturin levels	rs7712604	C	G	-0.0879	0.6738	5	21508959	0.0176	5.9e-07	8587	0.00339643	29.2577
Neurturin levels	rs7712604	C	G	-0.0879	0.6738	5	21508959	0.0176	5.9e-07	8587	0.00339643	29.2577		Neurturin levels	rs77216559	T	C	0.1667	0.958	11	4475910	0.034	9.44e-07	11791	0.00223623	26.422
Neurturin levels	rs8033310	T	C	0.1332	0.9133	11	24046105	0.0286	3.2e-06	11343	0.00280977	31.9554		Neurturin levels	rs8030121	A	G	0.0601	0.4519	15	51931074	0.0136	9.91e-06	11343	0.00178929	20.3287
Neurturin levels	rs148658700	A	T	-0.3205	0.0145	15	138510992	0.0713	6.95e-06	11343	0.00293569	33.3917		Neurturin levels	rs8033310	T	C	0.1332	0.9133	15	24046105	0.0286	3.2e-06	11343	0.00280977	31.9554
Neurturin levels	rs143131035	T	C	-0.4361	0.0118	15	43313220	0.0867	4.91e-07	7585	0.00443536	33.7832		Neurturin levels	rs908372	C	G	-0.0622	0.3324	2	172434373	0.0136	4.8e-06	11773	0.00171707	20.2464
Neurturin levels	rs192427410	T	G	0.3743	0.0252	2	43185781	0.0786	1.92e-06	8783	0.00688313	60.8596		Oncostatin-M levels	rs111827930	A	G	-0.061	0.2479	13	51453936	0.0138	9.86e-06	14288	0.00138753	19.8498
Oncostatin-M levels	rs111827930	A	G	-0.061	0.2479	13	51453936	0.0138	9.86e-06	14288	0.00138753	19.8498		Oncostatin-M levels	rs114931601	A	G	0.1125	0.9343	3	26561369	0.0254	9.46e-06	14288	0.00155377	22.2317
Oncostatin-M levels	rs4818145	A	G	0.0619	0.7439	3	42005707	0.0138	7.27e-06	14288	0.00145994	20.8872		Oncostatin-M levels	rs116928468	A	G	-0.2566	0.019	17	75178814	0.0536	1.69e-06	11770	0.00245452	28.9558
Oncostatin-M levels	rs7714366	A	G	0.0619	0.7535	17	169867337	0.0137	6.24e-06	14734	0.00142335	20.9987		Oncostatin-M levels	rs117867445	C	G	0.2926	0.0172	9	137876508	0.0621	2.46e-06	10471	0.00289449	30.3904
Oncostatin-M levels	rs4598859	A	G	-0.0534	0.494	9	94565995	0.0118	6.03e-06	14727	0.00142557	21.0216		Oncostatin-M levels	rs200034863	A	G	0.3067	0.9871	2	149143446	0.0678	6.08e-06	11273	0.00239557	27.0653
Oncostatin-M levels	rs7102957	T	C	-0.0803	0.8631	2	102334152	0.0173	3.46e-06	14288	0.00152379	21.8021		Oncostatin-M levels	rs2285179	A	G	-0.0663	0.5586	22	38211954	0.0122	5.5e-08	14288	0.00216766	31.0344
Oncostatin-M levels	rs114931601	A	G	0.1125	0.9343	22	26561369	0.0254	9.46e-06	14288	0.00155377	22.2317		Oncostatin-M levels	rs2511241	T	C	0.177	0.9163	11	72945341	0.0236	6.38e-14	13668	0.00480551	65.9892
Oncostatin-M levels	rs76036744	T	C	0.1893	0.9776	11	82216867	0.0419	6.25e-06	14248	0.00156942	22.3932		Oncostatin-M levels	rs28444486	A	G	0.0636	0.7378	22	49231540	0.0136	2.92e-06	14735	0.001565	23.0934
Oncostatin-M levels	rs6932879	T	C	-0.162	0.0307	22	162256951	0.0356	5.35e-06	14728	0.00156191	23.0367		Oncostatin-M levels	rs3859189	A	G	0.1101	0.5367	17	38137033	0.0117	4.95e-21	14729	0.00602835	89.318
Oncostatin-M levels	rs28444486	A	G	0.0636	0.7378	17	49231540	0.0136	2.92e-06	14735	0.001565	23.0934		Oncostatin-M levels	rs4598859	A	G	-0.0534	0.494	15	94565995	0.0118	6.03e-06	14727	0.00142557	21.0216
Oncostatin-M levels	rs559651	T	C	-0.0594	0.6496	15	41555366	0.0125	2.01e-06	14715	0.00160625	23.6708		Oncostatin-M levels	rs4818145	A	G	0.0619	0.7439	21	42005707	0.0138	7.27e-06	14288	0.00145994	20.8872
Oncostatin-M levels	rs80303768	A	G	-0.152	0.0371	21	42594678	0.0327	3.35e-06	14722	0.00165072	24.3387		Oncostatin-M levels	rs4823082	C	G	-0.159	0.0363	22	30600105	0.0346	4.32e-06	14724	0.00176878	26.0861
Oncostatin-M levels	rs7007281	A	T	0.1155	0.9154	22	2621859	0.0243	2e-06	11775	0.00206621	24.3759		Oncostatin-M levels	rs559651	T	C	-0.0594	0.6496	8	41555366	0.0125	2.01e-06	14715	0.00160625	23.6708
Oncostatin-M levels	rs61897429	A	G	-0.0847	0.139	8	47424864	0.017	6.28e-07	14735	0.00171718	25.3427		Oncostatin-M levels	rs61897429	A	G	-0.0847	0.139	11	47424864	0.017	6.28e-07	14735	0.00171718	25.3427
Oncostatin-M levels	rs4823082	C	G	-0.159	0.0363	11	30600105	0.0346	4.32e-06	14724	0.00176878	26.0861		Oncostatin-M levels	rs653178	T	C	-0.0728	0.5224	12	112007756	0.0132	3.48e-08	11785	0.0026446	31.244
Oncostatin-M levels	rs200034863	A	G	0.3067	0.9871	12	149143446	0.0678	6.08e-06	11273	0.00239557	27.0653		Oncostatin-M levels	rs6932879	T	C	-0.162	0.0307	6	162256951	0.0356	5.35e-06	14728	0.00156191	23.0367
Oncostatin-M levels	rs116928468	A	G	-0.2566	0.019	6	75178814	0.0536	1.69e-06	11770	0.00245452	28.9558		Oncostatin-M levels	rs7007281	A	T	0.1155	0.9154	8	2621859	0.0243	2e-06	11775	0.00206621	24.3759
Oncostatin-M levels	rs117867445	C	G	0.2926	0.0172	8	137876508	0.0621	2.46e-06	10471	0.00289449	30.3904		Oncostatin-M levels	rs7102957	T	C	-0.0803	0.8631	11	102334152	0.0173	3.46e-06	14288	0.00152379	21.8021
Oncostatin-M levels	rs2285179	A	G	-0.0663	0.5586	11	38211954	0.0122	5.5e-08	14288	0.00216766	31.0344		Oncostatin-M levels	rs76036744	T	C	0.1893	0.9776	15	82216867	0.0419	6.25e-06	14248	0.00156942	22.3932
Oncostatin-M levels	rs653178	T	C	-0.0728	0.5224	15	112007756	0.0132	3.48e-08	11785	0.0026446	31.244		Oncostatin-M levels	rs76275710	A	G	0.2665	0.0176	10	30032133	0.0525	3.85e-07	14735	0.00245598	36.2731
Oncostatin-M levels	rs9264931	T	C	-0.1048	0.8812	10	31274196	0.0191	4.09e-08	14736	0.00229955	33.9597		Oncostatin-M levels	rs7714366	A	G	0.0619	0.7535	5	169867337	0.0137	6.24e-06	14734	0.00142335	20.9987
Oncostatin-M levels	rs76275710	A	G	0.2665	0.0176	5	30032133	0.0525	3.85e-07	14735	0.00245598	36.2731		Oncostatin-M levels	rs80303768	A	G	-0.152	0.0371	21	42594678	0.0327	3.35e-06	14722	0.00165072	24.3387
Oncostatin-M levels	rs2511241	T	C	0.177	0.9163	21	72945341	0.0236	6.38e-14	13668	0.00480551	65.9892		Oncostatin-M levels	rs9264931	T	C	-0.1048	0.8812	6	31274196	0.0191	4.09e-08	14736	0.00229955	33.9597
Oncostatin-M levels	rs3859189	A	G	0.1101	0.5367	6	38137033	0.0117	4.95e-21	14729	0.00602835	89.318		Osteoprotegerin levels	rs10142466	A	G	0.057	0.49	14	69271784	0.0109	1.7e-07	14721	0.00162385	23.9403
Osteoprotegerin levels	rs55784633	A	C	-0.076	0.8345	14	190049910	0.0167	5.34e-06	11760	0.00159544	18.7892		Osteoprotegerin levels	rs112635299	T	G	0.2618	0.0205	14	94838142	0.0433	1.48e-09	14733	0.0027525	40.659
Osteoprotegerin levels	rs6985207	A	C	0.0522	0.5556	14	8604423	0.0114	4.67e-06	14285	0.00134557	19.2447		Osteoprotegerin levels	rs114165349	C	G	-0.1948	0.0337	1	27021913	0.034	1.01e-08	14727	0.00247144	36.4821
Osteoprotegerin levels	rs6506157	A	G	0.0642	0.7937	1	4040656	0.0144	8.26e-06	14285	0.00134976	19.3046		Osteoprotegerin levels	rs114805200	C	G	-0.2032	0.9827	2	155956833	0.0455	7.97e-06	14285	0.00140393	20.0805
Osteoprotegerin levels	rs7703177	T	C	0.053	0.5883	2	52799456	0.0117	5.9e-06	14285	0.0013607	19.4613		Osteoprotegerin levels	rs1230164	C	G	-0.0671	0.7288	4	99986023	0.0129	1.98e-07	14285	0.00177981	25.4663
Osteoprotegerin levels	rs928835	A	T	0.1047	0.934	4	21116259	0.0237	9.97e-06	14717	0.00135149	19.9142		Osteoprotegerin levels	rs12637074	T	C	-0.0712	0.8414	3	32324460	0.0158	6.6e-06	14708	0.00135299	19.9241
Osteoprotegerin levels	rs12637074	T	C	-0.0712	0.8414	3	32324460	0.0158	6.6e-06	14708	0.00135299	19.9241		Osteoprotegerin levels	rs138408096	A	G	-0.2007	0.0206	15	84250648	0.0423	2.09e-06	14721	0.00162537	23.9628
Osteoprotegerin levels	rs74627924	A	G	-0.0827	0.8883	15	145820726	0.0183	6.21e-06	14710	0.00135723	19.9893		Osteoprotegerin levels	rs138557324	T	C	-0.2253	0.0196	12	119984130	0.0473	1.91e-06	14285	0.0019508	27.9177
Osteoprotegerin levels	rs17396131	A	G	0.0562	0.3327	12	55145897	0.0125	6.92e-06	14285	0.00140242	20.0588		Osteoprotegerin levels	rs1437633	A	C	-0.079	0.2072	11	16272199	0.0147	7.69e-08	12851	0.0020504	26.3997
Osteoprotegerin levels	rs114805200	C	G	-0.2032	0.9827	11	155956833	0.0455	7.97e-06	14285	0.00140393	20.0805		Osteoprotegerin levels	rs17396131	A	G	0.0562	0.3327	1	55145897	0.0125	6.92e-06	14285	0.00140242	20.0588
Osteoprotegerin levels	rs75064915	A	T	-0.1311	0.0452	1	223274212	0.0295	8.83e-06	14730	0.0014835	21.8814		Osteoprotegerin levels	rs17600346	T	C	-0.1569	0.9631	3	172223982	0.0299	1.54e-07	14723	0.00174974	25.8031
Osteoprotegerin levels	rs9946923	T	C	0.172	0.9707	3	76523646	0.0376	4.77e-06	13230	0.00168283	22.298		Osteoprotegerin levels	rs2247769	T	C	-0.1705	0.5577	8	120081031	0.0114	1.42e-50	14285	0.0143416	207.821
Osteoprotegerin levels	rs77507094	A	G	0.1965	0.9791	8	55029035	0.0429	4.64e-06	14726	0.00158026	23.3046		Osteoprotegerin levels	rs271665	T	C	-0.0672	0.748	17	47938521	0.0129	1.9e-07	14710	0.00170244	25.0821
Osteoprotegerin levels	rs10142466	A	G	0.057	0.49	17	69271784	0.0109	1.7e-07	14721	0.00162385	23.9403		Osteoprotegerin levels	rs28454196	C	G	-0.2242	0.9758	4	32870458	0.0486	3.97e-06	14285	0.00237398	33.9883
Osteoprotegerin levels	rs138408096	A	G	-0.2007	0.0206	4	84250648	0.0423	2.09e-06	14721	0.00162537	23.9628		Osteoprotegerin levels	rs376613127	A	G	-0.2692	0.0133	12	71789031	0.0568	2.14e-06	13154	0.00190203	25.0631
Osteoprotegerin levels	rs74111611	T	C	-0.1471	0.9603	12	85607051	0.0298	7.96e-07	14732	0.00164988	24.3429		Osteoprotegerin levels	rs55784633	A	C	-0.076	0.8345	4	190049910	0.0167	5.34e-06	11760	0.00159544	18.7892
Osteoprotegerin levels	rs376613127	A	G	-0.2692	0.0133	4	71789031	0.0568	2.14e-06	13154	0.00190203	25.0631		Osteoprotegerin levels	rs61968587	A	G	-0.2671	0.9843	13	109537182	0.0567	2.47e-06	13798	0.00220498	30.4871
Osteoprotegerin levels	rs271665	T	C	-0.0672	0.748	13	47938521	0.0129	1.9e-07	14710	0.00170244	25.0821		Osteoprotegerin levels	rs6506157	A	G	0.0642	0.7937	18	4040656	0.0144	8.26e-06	14285	0.00134976	19.3046
Osteoprotegerin levels	rs1230164	C	G	-0.0671	0.7288	18	99986023	0.0129	1.98e-07	14285	0.00177981	25.4663		Osteoprotegerin levels	rs6985207	A	C	0.0522	0.5556	8	8604423	0.0114	4.67e-06	14285	0.00134557	19.2447
Osteoprotegerin levels	rs17600346	T	C	-0.1569	0.9631	8	172223982	0.0299	1.54e-07	14723	0.00174974	25.8031		Osteoprotegerin levels	rs704	A	G	-0.1404	0.4726	17	26694861	0.0111	1.14e-36	14733	0.00982648	146.19
Osteoprotegerin levels	rs1437633	A	C	-0.079	0.2072	17	16272199	0.0147	7.69e-08	12851	0.0020504	26.3997		Osteoprotegerin levels	rs74111611	T	C	-0.1471	0.9603	12	85607051	0.0298	7.96e-07	14732	0.00164988	24.3429
Osteoprotegerin levels	rs138557324	T	C	-0.2253	0.0196	12	119984130	0.0473	1.91e-06	14285	0.0019508	27.9177		Osteoprotegerin levels	rs74627924	A	G	-0.0827	0.8883	2	145820726	0.0183	6.21e-06	14710	0.00135723	19.9893
Osteoprotegerin levels	rs61968587	A	G	-0.2671	0.9843	2	109537182	0.0567	2.47e-06	13798	0.00220498	30.4871		Osteoprotegerin levels	rs75064915	A	T	-0.1311	0.0452	2	223274212	0.0295	8.83e-06	14730	0.0014835	21.8814
Osteoprotegerin levels	rs28454196	C	G	-0.2242	0.9758	2	32870458	0.0486	3.97e-06	14285	0.00237398	33.9883		Osteoprotegerin levels	rs7703177	T	C	0.053	0.5883	5	52799456	0.0117	5.9e-06	14285	0.0013607	19.4613
Osteoprotegerin levels	rs114165349	C	G	-0.1948	0.0337	5	27021913	0.034	1.01e-08	14727	0.00247144	36.4821		Osteoprotegerin levels	rs77507094	A	G	0.1965	0.9791	10	55029035	0.0429	4.64e-06	14726	0.00158026	23.3046
Osteoprotegerin levels	rs112635299	T	G	0.2618	0.0205	10	94838142	0.0433	1.48e-09	14733	0.0027525	40.659		Osteoprotegerin levels	rs928835	A	T	0.1047	0.934	21	21116259	0.0237	9.97e-06	14717	0.00135149	19.9142
Osteoprotegerin levels	rs704	A	G	-0.1404	0.4726	21	26694861	0.0111	1.14e-36	14733	0.00982648	146.19		Osteoprotegerin levels	rs9946923	T	C	0.172	0.9707	18	76523646	0.0376	4.77e-06	13230	0.00168283	22.298
Osteoprotegerin levels	rs2247769	T	C	-0.1705	0.5577	18	120081031	0.0114	1.42e-50	14285	0.0143416	207.821		Programmed cell death 1 ligand 1 levels	rs113302946	A	G	-0.2866	0.014	1	77828069	0.0637	6.82e-06	13801	0.00226771	31.3632
Programmed cell death 1 ligand 1 levels	rs7977146	A	C	0.0517	0.6026	1	14883095	0.0116	8.32e-06	14727	0.00128017	18.8747		Programmed cell death 1 ligand 1 levels	rs12539643	C	G	0.1913	0.966	7	151019021	0.0407	2.6e-06	11337	0.0024039	27.3138
Programmed cell death 1 ligand 1 levels	rs2019137	A	G	-0.0507	0.4683	7	113973632	0.0114	8.69e-06	14735	0.00128008	18.8836		Programmed cell death 1 ligand 1 levels	rs1280389	A	T	0.0574	0.3335	15	57727725	0.0126	5.22e-06	14288	0.0014647	20.9555
Programmed cell death 1 ligand 1 levels	rs7936674	A	G	-0.0546	0.6468	15	33845977	0.0123	9.04e-06	14288	0.00136209	19.4854		Programmed cell death 1 ligand 1 levels	rs146328951	A	G	-0.4926	0.0079	1	27646512	0.0993	7.02e-07	9354	0.00380366	35.7076
Programmed cell death 1 ligand 1 levels	rs6726087	A	G	0.1464	0.0408	1	85109126	0.0326	7.1e-06	11978	0.00167757	20.1244		Programmed cell death 1 ligand 1 levels	rs151255930	T	C	-0.2518	0.0137	7	105979524	0.0561	7.18e-06	14243	0.00171345	24.4431
Programmed cell death 1 ligand 1 levels	rs72823987	A	G	-0.1005	0.9271	7	67288067	0.0223	6.58e-06	14736	0.00136526	20.1433		Programmed cell death 1 ligand 1 levels	rs17256127	T	G	0.1205	0.7372	14	23711425	0.0264	5.01e-06	10407	0.00562619	58.8718
Programmed cell death 1 ligand 1 levels	rs7304709	T	C	0.0537	0.5862	14	48670152	0.0117	4.44e-06	14727	0.00139899	20.629		Programmed cell death 1 ligand 1 levels	rs181758547	T	C	-0.3071	0.0116	4	68657948	0.069	8.56e-06	11917	0.00216262	25.8235
Programmed cell death 1 ligand 1 levels	rs1280389	A	T	0.0574	0.3335	4	57727725	0.0126	5.22e-06	14288	0.0014647	20.9555		Programmed cell death 1 ligand 1 levels	rs2019137	A	G	-0.0507	0.4683	2	113973632	0.0114	8.69e-06	14735	0.00128008	18.8836
Programmed cell death 1 ligand 1 levels	rs4974444	A	G	-0.0816	0.8717	2	127280969	0.0176	3.55e-06	14288	0.00148937	21.3089		Programmed cell death 1 ligand 1 levels	rs2283438	T	C	-0.0577	0.4351	15	89721461	0.012	1.52e-06	14288	0.0016366	23.4188
Programmed cell death 1 ligand 1 levels	rs73072534	T	C	-0.1306	0.0469	15	28144510	0.0294	8.91e-06	14288	0.00152485	21.8173		Programmed cell death 1 ligand 1 levels	rs35024691	C	G	-0.1008	0.0929	5	18901704	0.0219	4.17e-06	12825	0.00171247	21.9966
Programmed cell death 1 ligand 1 levels	rs7137828	T	C	-0.0622	0.5235	5	111932800	0.0133	2.92e-06	11337	0.00193015	21.9205		Programmed cell death 1 ligand 1 levels	rs4974444	A	G	-0.0816	0.8717	3	127280969	0.0176	3.55e-06	14288	0.00148937	21.3089
Programmed cell death 1 ligand 1 levels	rs35024691	C	G	-0.1008	0.0929	3	18901704	0.0219	4.17e-06	12825	0.00171247	21.9966		Programmed cell death 1 ligand 1 levels	rs60830384	A	T	0.1138	0.916	9	5485387	0.0213	9.16e-08	14718	0.00199292	29.3863
Programmed cell death 1 ligand 1 levels	rs6917605	T	C	0.0554	0.4457	9	19842497	0.0116	1.79e-06	14733	0.00151648	22.3732		Programmed cell death 1 ligand 1 levels	rs62373966	T	G	0.1407	0.9234	5	90058982	0.0273	2.55e-07	11777	0.00280051	33.0686
Programmed cell death 1 ligand 1 levels	rs2283438	T	C	-0.0577	0.4351	5	89721461	0.012	1.52e-06	14288	0.0016366	23.4188		Programmed cell death 1 ligand 1 levels	rs6726087	A	G	0.1464	0.0408	2	85109126	0.0326	7.1e-06	11978	0.00167757	20.1244
Programmed cell death 1 ligand 1 levels	rs7125631	T	C	-0.0609	0.6543	2	1948186	0.0128	1.96e-06	14288	0.0016778	24.0094		Programmed cell death 1 ligand 1 levels	rs6917605	T	C	0.0554	0.4457	6	19842497	0.0116	1.79e-06	14733	0.00151648	22.3732
Programmed cell death 1 ligand 1 levels	rs151255930	T	C	-0.2518	0.0137	6	105979524	0.0561	7.18e-06	14243	0.00171345	24.4431		Programmed cell death 1 ligand 1 levels	rs7125631	T	C	-0.0609	0.6543	11	1948186	0.0128	1.96e-06	14288	0.0016778	24.0094
Programmed cell death 1 ligand 1 levels	rs181758547	T	C	-0.3071	0.0116	11	68657948	0.069	8.56e-06	11917	0.00216262	25.8235		Programmed cell death 1 ligand 1 levels	rs7137828	T	C	-0.0622	0.5235	12	111932800	0.0133	2.92e-06	11337	0.00193015	21.9205
Programmed cell death 1 ligand 1 levels	rs12539643	C	G	0.1913	0.966	12	151019021	0.0407	2.6e-06	11337	0.0024039	27.3138		Programmed cell death 1 ligand 1 levels	rs72823987	A	G	-0.1005	0.9271	2	67288067	0.0223	6.58e-06	14736	0.00136526	20.1433
Programmed cell death 1 ligand 1 levels	rs7945680	T	G	0.061	0.5018	2	127683667	0.0114	8.75e-08	14728	0.00186048	27.4484		Programmed cell death 1 ligand 1 levels	rs7304709	T	C	0.0537	0.5862	12	48670152	0.0117	4.44e-06	14727	0.00139899	20.629
Programmed cell death 1 ligand 1 levels	rs79045618	A	G	0.1619	0.0521	12	5799008	0.0324	5.83e-07	10714	0.00258895	27.8048		Programmed cell death 1 ligand 1 levels	rs73072534	T	C	-0.1306	0.0469	7	28144510	0.0294	8.91e-06	14288	0.00152485	21.8173
Programmed cell death 1 ligand 1 levels	rs60830384	A	T	0.1138	0.916	7	5485387	0.0213	9.16e-08	14718	0.00199292	29.3863		Programmed cell death 1 ligand 1 levels	rs75510105	A	G	0.1933	0.0292	6	134673561	0.0385	5.15e-07	14727	0.00211839	31.2595
Programmed cell death 1 ligand 1 levels	rs75510105	A	G	0.1933	0.0292	6	134673561	0.0385	5.15e-07	14727	0.00211839	31.2595		Programmed cell death 1 ligand 1 levels	rs79045618	A	G	0.1619	0.0521	19	5799008	0.0324	5.83e-07	10714	0.00258895	27.8048
Programmed cell death 1 ligand 1 levels	rs113302946	A	G	-0.2866	0.014	19	77828069	0.0637	6.82e-06	13801	0.00226771	31.3632		Programmed cell death 1 ligand 1 levels	rs7936674	A	G	-0.0546	0.6468	11	33845977	0.0123	9.04e-06	14288	0.00136209	19.4854
Programmed cell death 1 ligand 1 levels	rs62373966	T	G	0.1407	0.9234	11	90058982	0.0273	2.55e-07	11777	0.00280051	33.0686		Programmed cell death 1 ligand 1 levels	rs7945680	T	G	0.061	0.5018	11	127683667	0.0114	8.75e-08	14728	0.00186048	27.4484
Programmed cell death 1 ligand 1 levels	rs146328951	A	G	-0.4926	0.0079	11	27646512	0.0993	7.02e-07	9354	0.00380366	35.7076		Programmed cell death 1 ligand 1 levels	rs7977146	A	C	0.0517	0.6026	12	14883095	0.0116	8.32e-06	14727	0.00128017	18.8747
Programmed cell death 1 ligand 1 levels	rs17256127	T	G	0.1205	0.7372	12	23711425	0.0264	5.01e-06	10407	0.00562619	58.8718		Programmed cell death 1 ligand 1 levels	rs822335	T	C	-0.1295	0.3471	9	5448218	0.012	3.77e-27	14736	0.007601	112.851
Programmed cell death 1 ligand 1 levels	rs822335	T	C	-0.1295	0.3471	9	5448218	0.012	3.77e-27	14736	0.007601	112.851		Protein S100-A12 levels	rs112956934	T	C	0.1884	0.0246	12	96571503	0.0407	3.67e-06	14737	0.00170337	25.142
Protein S100-A12 levels	rs1846881	A	G	-0.0737	0.1925	12	16409999	0.0165	7.94e-06	12212	0.00168864	20.6532		Protein S100-A12 levels	rs112988802	T	C	-0.1396	0.9492	14	59990514	0.0293	1.89e-06	12851	0.00187941	24.1941
Protein S100-A12 levels	rs2946493	T	C	0.0664	0.7902	14	12823671	0.0148	7.24e-06	14295	0.00146187	20.9251		Protein S100-A12 levels	rs113955692	T	C	0.1621	0.0315	16	79653201	0.0366	9.47e-06	14295	0.00160327	22.9523
Protein S100-A12 levels	rs61742155	A	C	0.0805	0.129	16	3896518	0.018	7.74e-06	14729	0.00145623	21.4772		Protein S100-A12 levels	rs117923478	T	C	0.1795	0.9721	7	81211709	0.0395	5.51e-06	14295	0.00174773	25.024
Protein S100-A12 levels	rs17325940	T	C	-0.0784	0.8611	7	60071129	0.0174	6.61e-06	14735	0.00147034	21.6944		Protein S100-A12 levels	rs13384799	T	C	-0.0622	0.7266	2	125135589	0.0133	2.92e-06	14295	0.00153711	22.0037
Protein S100-A12 levels	rs13384799	T	C	-0.0622	0.7266	2	125135589	0.0133	2.92e-06	14295	0.00153711	22.0037		Protein S100-A12 levels	rs140298956	A	C	-0.2114	0.0217	5	39597187	0.0467	5.99e-06	14295	0.00189746	27.1719
Protein S100-A12 levels	rs2742666	T	C	0.0629	0.4364	5	3058233	0.0138	5.17e-06	11348	0.0019462	22.1246		Protein S100-A12 levels	rs147302029	A	G	0.1806	0.0379	16	4602209	0.0345	1.65e-07	13649	0.00237862	32.5384
Protein S100-A12 levels	rs56268787	T	C	-0.0936	0.0955	16	152573197	0.0203	4.01e-06	14737	0.00151354	22.3358		Protein S100-A12 levels	rs150015576	A	C	0.194	0.0217	3	174824333	0.0423	4.51e-06	14740	0.00159796	23.5884
Protein S100-A12 levels	rs3802266	A	G	0.0555	0.5633	3	123985708	0.0118	2.56e-06	14740	0.00151544	22.3685		Protein S100-A12 levels	rs150886675	A	G	-0.411	0.0085	2	227300526	0.0911	6.44e-06	9876	0.00284725	28.194
Protein S100-A12 levels	rs2425640	A	G	-0.0583	0.3511	2	43028037	0.0123	2.14e-06	14741	0.00154873	22.8621		Protein S100-A12 levels	rs17325940	T	C	-0.0784	0.8611	3	60071129	0.0174	6.61e-06	14735	0.00147034	21.6944
Protein S100-A12 levels	rs113955692	T	C	0.1621	0.0315	3	79653201	0.0366	9.47e-06	14295	0.00160327	22.9523		Protein S100-A12 levels	rs174344	A	G	0.0617	0.6296	22	18032226	0.0125	7.97e-07	14295	0.00177556	25.4233
Protein S100-A12 levels	rs59538998	C	G	-0.1188	0.0622	22	245480237	0.0258	4.13e-06	14295	0.00164651	23.5723		Protein S100-A12 levels	rs1846881	A	G	-0.0737	0.1925	4	16409999	0.0165	7.94e-06	12212	0.00168864	20.6532
Protein S100-A12 levels	rs150015576	A	C	0.194	0.0217	4	174824333	0.0423	4.51e-06	14740	0.00159796	23.5884		Protein S100-A12 levels	rs191808657	A	C	0.3059	0.983	7	75133433	0.0665	4.22e-06	12412	0.00312746	38.9335
Protein S100-A12 levels	rs112988802	T	C	-0.1396	0.9492	7	59990514	0.0293	1.89e-06	12851	0.00187941	24.1941		Protein S100-A12 levels	rs2056031	T	C	-0.0604	0.613	4	12920594	0.0119	3.86e-07	14739	0.00173091	25.5527
Protein S100-A12 levels	rs117923478	T	C	0.1795	0.9721	4	81211709	0.0395	5.51e-06	14295	0.00174773	25.024		Protein S100-A12 levels	rs2425640	A	G	-0.0583	0.3511	20	43028037	0.0123	2.14e-06	14741	0.00154873	22.8621
[truncated: 523 more rows]

## Sheet: Table S2
MR analysis Results of irculating inflammatory proteins and male infertility
[truncated: 549 more rows]

## Sheet: Table S3
Bidirectional MR analysis Results of positive irculating inflammatory proteins and male infertility
[truncated: 48 more rows]

[truncated: 7 more sheets: Table S4, Table S5, Table S6, Table S7, Table S8, Table S9, Table S10]
